# Supplementary material for: Glycoproteomic landscape and structural dynamics of TIM family immune checkpoints enabled by mucinase SmE
Source: Nat Commun. 2023 Oct 4;14:6169. doi: 10.1038/s41467-023-41756-y (PMC10550946; doi:10.1038/s41467-023-41756-y)
Supplement: Supplementary file 9 — Supplementary Data 6 [file 41467_2023_41756_MOESM9_ESM.xlsx]

## Sheet: Legend
Fetuin tab: total list of glycopeptides from Fetuin
Sequence: glycopeptide sequence; lower case letters indicate sites that were glycosylated. Parentheses refer to those sites that could not be fully localized but where other potential sites had been ruled out
ModPositions: glycosites that could be definitively localized
Unlocalized: glycan compositions that could not be definitively localized
Start: first amino acid residue (according to Uniprot sequence) of the glycopeptide
End: last amino acid residue (according to Uniprot sequence) of the glycopeptide
RT (min): retention time of the glycopeptide
SmE, OgpA, ImpA, and trypsin: "Y" or "yes" - the peptide was detected in a sample; the opposite is true for "N" or "no"
z: charge state of the peptide spectra used for sequencing and/or localization
m/z: detected precursor mass for the glycopeptide
[M+H]+: calculated precursor mass for the glycopeptide
ppm: mass error between observed and theoretical mass
N-term: peptides found N-terminally to the glycopeptide
C-term: peptides found C-terminally to the glycopeptide
Cleavage sites tab: total list of all peptides cleaved by SmE, ImpA, or OgpA
Unique mod sites tab: sites of glycosylation only detected after cleavage with one enzyme
Implied cleavage sites are highlighted in purple; if we observed a cleavage site but did not detect the associated C-terminal peptide, we assumed the site was glycosylated since we know the cleavage motifs for all of the enzymes used.
Unique Glycan and Sites tab: total list of all mapped sites and glycans for each glycoprotease
SmE, ImpA, OgpA glycoforms tab: glycopeptides observed in the respective digests
Abbreviations
H = hexose
N = HexNAc
A = NeuAc
G = NeuGC
F = fucose

## Sheet: Localized Modifications
Peptide	Localization	Glycan Composition (Localized)	Glycan Composition (Unlocalized)	RT	m/z	z	MH	Start	End	138/144	Opr	Opr + Sia	IMPa	IMPa + Sia	SmE	SmE + Sia	N-term	C-term
SAAGPPVA	S[H1N1]AAGPPVA	282[H1N1]		24.09	517.747	2	1033.48	282	289	0.937558	No	Yes	No	No	No	No	AGPTPSAAGP	GPPVASVVVG
SAAGPPVA	S[H1N1A1]AAGPPVA	282[H1N1A1]		30.67	663.294	2	1324.57	282	289	0.902195	Yes	No	No	No	No	No	AGPTPSAAGP	GPPVASVVVG
SAAGPPVAS	S[H1N1A2]AAGPPVAS	282[H1N1A2]		35.28	852.359	2	1702.7	282	290	100000000	No	No	Yes	No	No	No	AGPTPSAAGP	PPVASVVVGP
SAAGPPVASVVVGP	S[N1]AAGPPVASVVVGP	282[N1]		48.19	705.877	2	1409.74	282	295	0.819594	No	Yes	No	No	No	No	AGPTPSAAGP	VVVGPSVVAV
SAAGPPVASVVVGP	S[H1N1]AAGPPVASVVVGP	282[H1N1]		48.04	786.903	2	1571.79	282	295	1.04799	No	Yes	No	Yes	No	Yes	AGPTPSAAGP	VVVGPSVVAV
SAAGPPVASVVVGP			H1N1A1	55.72	932.446	2	1862.88	282	295	0.924228	Yes	No	Yes	Yes	Yes	No	AGPTPSAAGP	VVVGPSVVAV
SAAGPPVASVVVGP			H2N2	46.66	969.469	2	1936.92	282	295	100000000	No	No	No	Yes	No	No	AGPTPSAAGP	VVVGPSVVAV
SAVPDAAGP	S[N1]AVPDAAGP	271[N1]		27.35	494.233	2	986.453	271	279	0.838518	Yes	Yes	No	Yes	No	Yes	EAEAPSAVPD	DAAGPTPSAA
SAVPDAAGP	S[H1N1]AVPDAAGP	271[H1N1]		27.97	575.26	2	1148.51	271	279	0.921502	No	Yes	Yes	Yes	No	Yes	EAEAPSAVPD	DAAGPTPSAA
SAVPDAAGP	S[N1A1]AVPDAAGP	271[N1A1]		32.21	639.783	2	1277.55	271	279	1.06746	No	No	No	Yes	No	No	EAEAPSAVPD	DAAGPTPSAA
SAVPDAAGP	S[H1N1A1]AVPDAAGP	271[H1N1A1]		32.93	720.808	2	1439.6	271	279	1.05261	Yes	Yes	Yes	Yes	Yes	Yes	EAEAPSAVPD	DAAGPTPSAA
SAVPDAAGP	S[H2N2]AVPDAAGP	271[H2N2]		26.38	757.827	2	1513.64	271	279	31.1755	No	No	No	Yes	No	Yes	EAEAPSAVPD	DAAGPTPSAA
SAVPDAAGP	S[H1N1A2]AVPDAAGP	271[H1N1A2]		37.89	866.355	2	1730.7	271	279	1.51145	No	No	Yes	Yes	Yes	No	EAEAPSAVPD	DAAGPTPSAA
SAVPDAAGP	S[H2N2A1]AVPDAAGP	271[H2N2A1]		31.04	903.374	2	1804.73	271	279	100000000	No	No	No	Yes	No	No	EAEAPSAVPD	DAAGPTPSAA
SAVPDAAGP	S[H2N2A2]AVPDAAGP	271[H2N2A2]		38.84	1048.92	2	2095.83	271	279	100000000	No	No	Yes	No	Yes	No	EAEAPSAVPD	DAAGPTPSAA
SAVPDAAGPTP	S[H1N1]AVPDAAGPT[H1N1]P	271[H1N1]; 280[H1N1]		31.33	856.876	2	1711.74	271	281	0.885111	No	Yes	No	No	No	No	EAEAPSAVPD	AGPTPSAAGP
SAVPDAAGPTP	S[H1N1]AVPDAAGPT[H1N1]P	271[H1N1]; 280[H1N1]		42.86	765.65	3	2293.93	271	281	0.950552	Yes	No	No	No	No	No	EAEAPSAVPD	AGPTPSAAGP
SAVPDAAGPTPSAAGPPVA	S[H1N1]AVPDAAGPTPSAAGPPVA	271[H1N1]	H1N1	38.96	788.366	3	2362.08	271	289	1.16676	No	Yes	No	Yes	No	No	EAEAPSAVPD	GPPVASVVVG
SAVPDAAGPTPSAAGPPVA	S[H1N1]AVPDAAGPTPSAAGPPVA	271[H1N1]	H1N1A1	41.93	885.397	3	2653.17	271	289	0.960776	No	Yes	No	Yes	No	No	EAEAPSAVPD	GPPVASVVVG
SAVPDAAGPTPSAAGPPVA	S[H1N1]AVPDAAGPTPSAAGPPVA	271[H1N1]	H2N2	36.34	910.076	3	2727.21	271	289	0.827976	No	Yes	No	Yes	No	No	EAEAPSAVPD	GPPVASVVVG
SAVPDAAGPTPSAAGPPVA	S[H1N1A1]AVPDAAGPTPSAAGPPVA	271[H1N1A1]	H1N1A1	50.48	982.43	3	2944.27	271	289	0.99425	No	No	Yes	Yes	No	No	EAEAPSAVPD	GPPVASVVVG
SAVPDAAGPTPSAAGPPVA	S[H1N1A1]AVPDAAGPTPSAAGPPVA	271[H1N1A1]	H2N2	41.4	1007.11	3	3018.3	271	289	0.91798	No	No	No	Yes	No	No	EAEAPSAVPD	GPPVASVVVG
SAVPDAAGPTPSAAGPPVA	S[H1N1]AVPDAAGPTPSAAGPPVA	271[H1N1]	H3N3	34.33	1031.78	3	3092.33	271	289	3.18753	No	No	No	Yes	No	No	EAEAPSAVPD	GPPVASVVVG
SAVPDAAGPTPSAAGPPVA			H2N2A3	53.97	1079.46	3	3235.61	271	289	0.986054	No	No	Yes	No	No	No	EAEAPSAVPD	GPPVASVVVG
SAVPDAAGPTPSAAGPPVA	S[H1N1A1]AVPDAAGPTPSAAGPPVA	271[H1N1A1]	H2N2A1	43.58	1104.14	3	3309.4	271	289	1.25604	No	No	No	Yes	No	No	EAEAPSAVPD	GPPVASVVVG
SAVPDAAGPTPSAAGPPVASVVVGP	S[H1N1]AVPDAAGPTPSAAGPPVASVVVGP	271[H1N1]	H1N1	52.76	967.803	3	2900.39	271	295	0.869738	No	Yes	No	Yes	No	No	EAEAPSAVPD	VVVGPSVVAV
SAVPDAAGPTPSAAGPPVASVVVGP	S[H1N1]AVPDAAGPTPSAAGPPVASVVVGP	271[H1N1]	H1N1A1	59.33	1064.83	3	3191.48	271	295	1.05899	No	No	Yes	Yes	No	No	EAEAPSAVPD	VVVGPSVVAV
SAVPDAAGPTPSAAGPPVASVVVGP	S[H1N1]AVPDAAGPTPSAAGPPVASVVVGP	271[H1N1]	H2N2	50.79	1089.51	3	3265.52	271	295	1.08183	No	No	No	Yes	No	No	EAEAPSAVPD	VVVGPSVVAV
SAVPDAAGPTPSAAGPPVASVVVGP			H2N2A2	64.76	1161.87	3	3482.58	271	295	1.14267	No	No	Yes	Yes	No	No	EAEAPSAVPD	VVVGPSVVAV
SAVPDAAGPTPSAAGPPVASVVVGP			H3N3A1	54.93	1186.55	3	3556.61	271	295	3.71413	No	No	No	Yes	No	No	EAEAPSAVPD	VVVGPSVVAV
SAVPDAAGPTPSAAGPPVASVVVGP			H4N4	48.26	1211.22	3	3630.65	271	295	5.45032	No	No	No	Yes	No	No	EAEAPSAVPD	VVVGPSVVAV
SAVPDAAGPTPSAAGPPVASVVVGP			H2N2A3	73.87	1258.9	3	3773.67	271	295	1.98186	No	No	Yes	No	No	No	EAEAPSAVPD	VVVGPSVVAV
SAVPDAAGPTPSAAGPPVASVVVGP			H3N3A2	62.46	1283.58	3	3847.72	271	295	1.11678	No	No	Yes	Yes	No	No	EAEAPSAVPD	VVVGPSVVAV
SAVPDAAGPTPSAAGPPVASVVVGP			H4N4A1	53.78	1308.26	3	3921.75	271	295	6.51726	No	No	No	Yes	No	No	EAEAPSAVPD	VVVGPSVVAV
SAVPDAAGPTPSAAGPPVASVVVGP			H5N5	47.29	1332.94	3	3995.79	271	295	9.5299	No	No	No	Yes	No	No	EAEAPSAVPD	VVVGPSVVAV
SAVPDAAGPTPSAAGPPVASVVVGP			H3N3A3	72.91	1380.61	3	4138.81	271	295	1.00844	No	No	Yes	No	No	No	EAEAPSAVPD	VVVGPSVVAV
SVVVGP	S[H1N1A1]VVVGP	290[H1N1A1]		37.02	607.282	2	1212.55	290	295	1.21831	No	No	Yes	No	No	No	GPPVASVVVG	VVVGPSVVAV
TPSAAGPPVA			H1N1	27.68	616.797	2	1231.58	280	289	0.933716	No	Yes	No	Yes	No	No	DAAGPTPSAA	GPPVASVVVG
TPSAAGPPVA			H1N1A1	33.84	762.345	2	1522.67	280	289	1.04862	Yes	No	Yes	No	No	No	DAAGPTPSAA	GPPVASVVVG
TPSAAGPPVA			H1N1A2	39.8	907.893	2	1813.77	280	289	100000000	No	No	Yes	No	No	No	DAAGPTPSAA	GPPVASVVVG
TPSAAGPPVA			H2N2A2	38.07	727.309	3	2178.91	280	289	0	No	Yes	No	No	No	No	DAAGPTPSAA	GPPVASVVVG
TPSAAGPPVASVVVGP			H1N1	49.46	885.953	2	1769.89	280	295	1.07655	No	Yes	No	Yes	No	Yes	DAAGPTPSAA	VVVGPSVVAV
TPSAAGPPVASVVVGP	T[H1N1A1]PSAAGPPVASVVVGP	280[H1N1A1]		57.13	688.003	3	2060.98	280	295	1.10464	Yes	No	Yes	Yes	Yes	No	DAAGPTPSAA	VVVGPSVVAV
TPSAAGPPVASVVVGP	T[H1N1]PS[H1N1]AAGPPVASVVVGP	280[H1N1]; 282[H1N1]		47.4	712.681	3	2135.02	280	295	0.898682	No	Yes	No	Yes	No	Yes	DAAGPTPSAA	VVVGPSVVAV
TPSAAGPPVASVVVGP	T[H1N1A2]PSAAGPPVASVVVGP	280[H1N1A2]		64.99	785.035	3	2352.08	280	295	100000000	No	No	Yes	No	No	No	DAAGPTPSAA	VVVGPSVVAV
TPSAAGPPVASVVVGP			H2N2A1	53.61	809.712	3	2426.11	280	295	1.44379	No	Yes	No	Yes	No	No	DAAGPTPSAA	VVVGPSVVAV
TPSAAGPPVASVVVGP	T[H1N1A1]PS[H1N1A1]AAGPPVASVVVGP	280[H1N1A1]; 282[H1N1A1]		63.5	906.747	3	2717.22	280	295	1.40339	No	No	Yes	No	Yes	No	DAAGPTPSAA	VVVGPSVVAV
TPSAAGPPVASVVVGP			H2N2A3	71.97	1003.78	3	3008.31	280	295	1.53125	No	No	Yes	No	No	No	DAAGPTPSAA	VVVGPSVVAV
GAEAEAPSAVPDAAGP(followed by T)	GAEAEAPS[H1N1A1]AVPDAAGP	271[H1N1A1]		41.12	1033.44	2	2064.87	264	279	100000000	No	Yes	No	No	No	No		DAAGPTPSAA
SAAGPPVASVVVGPSVVAVPL	S[H1N1]AAGPPVASVVVGPS[H1N1]VVAVPL	282[H1N1]; 296[H1N1]		65.81	868.452	3	2602.33	282	302	1.16543	No	Yes	No	No	No	No	AGPTPSAAGP
SIPGGPVR	S[H1N1]IPGGPVR	341[H1N1]		25.4	574.295	2	1146.58	341	348	0.769496	No	Yes	No	Yes	No	No	IVGQPSIPGG
SVVAVP	S[H1N1A1]VVAVP	296[H1N1A1]		43.69	614.289	2	1226.56	296	301	100000000	No	No	Yes	No	No	No	VVVGPSVVAV
SVVAVPL	S[N1]VVAVPL	296[N1]		46.84	444.257	2	886.5	296	302	0.877844	No	No	No	Yes	No	No	VVVGPSVVAV
SVVAVPL	S[H1N1]VVAVPL	296[H1N1]		47.13	525.284	2	1048.55	296	302	0.795007	No	Yes	No	Yes	No	No	VVVGPSVVAV
SVVAVPL	S[H1N1A1]VVAVPL	296[H1N1A1]		56.23	670.831	2	1339.65	296	302	1.45563	No	No	Yes	Yes	Yes	No	VVVGPSVVAV
SVVAVPLPLHR	S[N1]VVAVPLPLHR	296[N1]		48.86	695.904	2	1389.79	296	306	0.993483	Yes	Yes	Yes	Yes	Yes	Yes	VVVGPSVVAV
SVVAVPLPLHR	S[H1N1]VVAVPLPLHR	296[H1N1]		48.56	776.929	2	1551.85	296	306	1.05495	No	Yes	Yes	Yes	Yes	Yes	VVVGPSVVAV
SVVAVPLPLHR	S[H1N1A1]VVAVPLPLHR	296[H1N1A1]		48.41	615.32	3	1842.94	296	306	1.11592	Yes	No	Yes	Yes	Yes	Yes	VVVGPSVVAV
SVVAVPLPLHR	S[H2N2]VVAVPLPLHR	296[H2N2]		41.44	640	3	1916.98	296	306	7.65799	No	No	No	Yes	No	Yes	VVVGPSVVAV
SVVAVPLPLHR	S[H1N1A2]VVAVPLPLHR	296[H1N1A2]		54.14	712.354	3	2134.04	296	306	1.05585	No	No	Yes	Yes	Yes	No	VVVGPSVVAV
SVVAVPLPLHR	S[H2N2A1]VVAVPLPLHR	296[H2N2A1]		46.57	737.033	3	2208.08	296	306	7.97206	No	No	Yes	Yes	No	No	VVVGPSVVAV
SVVAVPLPLHR	S[H2N2A2]VVAVPLPLHR	296[H2N2A2]		51.66	834.063	3	2499.17	296	306	11.4045	No	No	Yes	No	Yes	No	VVVGPSVVAV
SVVVGPSVVAVPLPLHR	S[H1N1]VVVGPSVVAVPLPLHR	290[H1N1]		53.44	697.727	3	2090.16	290	306	0.974567	No	Yes	No	Yes	No	Yes	GPPVASVVVG
SVVVGPSVVAVPLPLHR	S[H1N1A1]VVVGPSVVAVPLPLHR	290[H1N1A1]		58.47	794.759	3	2381.25	290	306	1.07295	Yes	Yes	Yes	Yes	Yes	No	GPPVASVVVG
SVVVGPSVVAVPLPLHR	S[H2N2]VVVGPSVVAVPLPLHR	290[H2N2]		50.91	819.437	3	2455.29	290	306	10.9456	No	Yes	No	Yes	No	No	GPPVASVVVG
SVVVGPSVVAVPLPLHR			H1N1A2	63.98	891.792	3	2672.36	290	306	1.04752	No	No	Yes	No	No	No	GPPVASVVVG
SVVVGPSVVAVPLPLHR			H2N2A2	62.51	1013.5	3	3037.48	290	306	7.2009	Yes	No	Yes	No	No	No	GPPVASVVVG
TPIVGQPSIPGGPVR	T[H1N1A1]PIVGQPSIPGGPVR	334[H1N1A1]		46.11	711.026	3	2130.06	334	348	100000000	Yes	No	No	No	No	No	FHVGKTPIVG
VTCTLFQTQPVIPQPQPDGAEAEAPSAVPDAAGP	VTCTLFQTQPVIPQPQPDGAEAEAPS[H1N1]AVPDAAGP	271[H1N1]		63.93	1275.61	3	3823.79	246	279	0.928094	No	Yes	No	No	No	Yes		DAAGPTPSAA
VTCTLFQTQPVIPQPQPDGAEAEAPSAVPDAAGP	VTCTLFQTQPVIPQPQPDGAEAEAPS[H1N1A1]AVPDAAGP	271[H1N1A1]		68.75	1029.73	4	4114.89	246	279	0.848186	No	Yes	No	No	Yes	No		DAAGPTPSAA
VTCTLFQTQPVIPQPQPDGAEAEAPSAVPDAAGP	VTCTLFQTQPVIPQPQPDGAEAEAPS[H2N2]AVPDAAGP	271[H2N2]		62.63	1048.24	4	4188.93	246	279	7.80058	No	Yes	No	No	No	No		DAAGPTPSAA
VTCTLFQTQPVIPQPQPDGAEAEAPSAVPDAAGP	VTCTLFQTQPVIPQPQPDGAEAEAPS[H1N1A2]AVPDAAGP	271[H1N1A2]		73.72	1102.5	4	4405.98	246	279	0.927971	Yes	Yes	Yes	Yes	No	No		DAAGPTPSAA
HTFSGVASVESSSGEAFHVGK	HTFSGVASVESSS[H1N1]GEAFHVGK	325[H1N1]		39.19	622.039	4	2484.13	313	333	1.20527	No	No	No	Yes	No	Yes
HTFSGVASVESSSGEAFHVGK	HTFSGVASVESSS[H1N1A1]GEAFHVGK	325[H1N1A1]		42.34	694.813	4	2775.22	313	333	0.796445	Yes	No	Yes	No	Yes	No
HTFSGVASVESSSGEAFHVGK	HTFSGVASVESSS[H1N1A2]GEAFHVGK	325[H1N1A2]		45.52	767.586	4	3066.32	313	333	1.36186	Yes	No	Yes	No	Yes	No
TPIVGQPSIPGGPVR	TPIVGQPS[H1N1]IPGGPVR	341[H1N1]		43.51	920.487	2	1838.96	334	348	0.983791	No	Yes	No	Yes	Yes	Yes
TPIVGQPSIPGGPVR	TPIVGQPS[H1N1A1]IPGGPVR	341[H1N1A1]		47.88	711.025	3	2130.05	334	348	0.947391	Yes	Yes	Yes	Yes	Yes	Yes
TPIVGQPSIPGGPVR	TPIVGQPS[H2N2]IPGGPVR	341[H2N2]		42.29	735.704	3	2204.09	334	348	100000000	No	Yes	No	No	No	Yes
TPIVGQPSIPGGPVR	TPIVGQPS[H1N1A2]IPGGPVR	341[H1N1A2]		52.12	808.055	3	2421.14	334	348	1.30061	Yes	No	Yes	No	Yes	No
TPIVGQPSIPGGPVR	TPIVGQPS[H2N2A2]IPGGPVR	341[H2N2A2]		51.39	929.768	3	2786.28	334	348	5.31531	Yes	No	Yes	No	Yes	No

## Sheet: Cleavage Sites
	SmE	IMPa	OgpA
	AGPTPSAAGP	AGPTPSAAGP	AGPTPSAAGP		Sia and no sia data
	DAAGPTPSAA	DAAGPTPSAA	DAAGPTPSAA
	EAEAPSAVPD	EAEAPSAVPD	EAEAPSAVPD
	FHVGKTPIVG	FHVGKTPIVG	FHVGKTPIVG
	GPPVASVVVG	GPPVASVVVG	GPPVASVVVG
	VVVGPSVVAV	IVGQPSIPGG	IVGQPSIPGG
		VVVGPSVVAV	VVVGPSVVAV

## Sheet: Unique mod sites
	SmE	IMPa	OgpA
	271	271	271		Implied
	280	280	280
	282	282	282		Sia and no sia data
	290	290	290
	296	296	296
	325	325	325
	334	334	334
	341	341	341

## Sheet: Unique glycansite combo
	SmE	IMPa	OgpA
	271[H1N1A1]	271[H1N1]	271[H1N1]		No sia data only
	271[H1N1A2]	271[H1N1A1]	271[H1N1A1]
	271[H2N2A2]	271[H1N1A2]	271[H1N1A2]
	280[H1N1A1]	271[H2N2A2]	280[H1N1]
	282[H1N1A1]	280[H1N1A1]	280[H1N1A1]
	290[H1N1A1]	280[H1N1A2]	282[H1N1A1]
	296[H1N1A1]	282[H1N1A1]	290[H1N1A1]
	296[H1N1A2]	282[H1N1A2]	296[H1N1A1]
	296[H2N2A2]	290[H1N1A1]	325[H1N1A1]
	325[H1N1A1]	296[H1N1A1]	325[H1N1A2]
	325[H1N1A2]	296[H1N1A2]	334[H1N1A1]
	341[H1N1]	296[H2N2A1]	341[H1N1A1]
	341[H1N1A1]	296[H2N2A2]	341[H1N1A2]
	341[H1N1A2]	325[H1N1A1]	341[H2N2A2]
	341[H2N2A2]	325[H1N1A2]
		341[H1N1A1]
		341[H1N1A2]
		341[H2N2A2]

## Sheet: SmE glycopeptides
Peptide	Localization	Mod Site(s)	Unlocalized
SAAGPPVASVVVGP			H1N1A1		18 Total, no sia data only
SAVPDAAGP	S[H1N1A1]AVPDAAGP	271[H1N1A1]
SAVPDAAGP	S[H1N1A2]AVPDAAGP	271[H1N1A2]
SAVPDAAGP	S[H2N2A2]AVPDAAGP	271[H2N2A2]
TPSAAGPPVASVVVGP	T[H1N1A1]PSAAGPPVASVVVGP	280[H1N1A1]
TPSAAGPPVASVVVGP	T[H1N1A1]PS[H1N1A1]AAGPPVASVVVGP	280[H1N1A1]; 282[H1N1A1]
SVVAVPL	S[H1N1A1]VVAVPL	296[H1N1A1]
SVVAVPLPLHR	S[H1N1A1]VVAVPLPLHR	296[H1N1A1]
SVVAVPLPLHR	S[H1N1A2]VVAVPLPLHR	296[H1N1A2]
SVVAVPLPLHR	S[H2N2A2]VVAVPLPLHR	296[H2N2A2]
SVVVGPSVVAVPLPLHR	S[H1N1A1]VVVGPSVVAVPLPLHR	290[H1N1A1]
VTCTLFQTQPVIPQPQPDGAEAEAPSAVPDAAGP	VTCTLFQTQPVIPQPQPDGAEAEAPS[H1N1A1]AVPDAAGP	271[H1N1A1]
HTFSGVASVESSSGEAFHVGK	HTFSGVASVESSS[H1N1A1]GEAFHVGK	325[H1N1A1]
HTFSGVASVESSSGEAFHVGK	HTFSGVASVESSS[H1N1A2]GEAFHVGK	325[H1N1A2]
TPIVGQPSIPGGPVR	TPIVGQPS[H1N1]IPGGPVR	341[H1N1]
TPIVGQPSIPGGPVR	TPIVGQPS[H1N1A1]IPGGPVR	341[H1N1A1]
TPIVGQPSIPGGPVR	TPIVGQPS[H1N1A2]IPGGPVR	341[H1N1A2]
TPIVGQPSIPGGPVR	TPIVGQPS[H2N2A2]IPGGPVR	341[H2N2A2]

## Sheet: IMPa glycopeptides
Peptide	Localization	Mod Site(s)	Unlocalized
SAAGPPVAS	S[H1N1A2]AAGPPVAS	282[H1N1A2]			35 Total, no sia data only
SAAGPPVASVVVGP			H1N1A1
SAVPDAAGP	S[H1N1]AVPDAAGP	271[H1N1]
SAVPDAAGP	S[H1N1A1]AVPDAAGP	271[H1N1A1]
SAVPDAAGP	S[H1N1A2]AVPDAAGP	271[H1N1A2]
SAVPDAAGP	S[H2N2A2]AVPDAAGP	271[H2N2A2]
SAVPDAAGPTPSAAGPPVA	S[H1N1A1]AVPDAAGPTPSAAGPPVA	271[H1N1A1]	H1N1A1
SAVPDAAGPTPSAAGPPVA			H2N2A3
SAVPDAAGPTPSAAGPPVASVVVGP	S[H1N1]AVPDAAGPTPSAAGPPVASVVVGP	271[H1N1]	H1N1A1
SAVPDAAGPTPSAAGPPVASVVVGP			H2N2A2
SAVPDAAGPTPSAAGPPVASVVVGP			H2N2A3
SAVPDAAGPTPSAAGPPVASVVVGP			H3N3A2
SAVPDAAGPTPSAAGPPVASVVVGP			H3N3A3
SVVVGP	S[H1N1A1]VVVGP	290[H1N1A1]
TPSAAGPPVA			H1N1A1
TPSAAGPPVA			H1N1A2
TPSAAGPPVASVVVGP	T[H1N1A1]PSAAGPPVASVVVGP	280[H1N1A1]
TPSAAGPPVASVVVGP	T[H1N1A2]PSAAGPPVASVVVGP	280[H1N1A2]
TPSAAGPPVASVVVGP	T[H1N1A1]PS[H1N1A1]AAGPPVASVVVGP	280[H1N1A1]; 282[H1N1A1]
TPSAAGPPVASVVVGP			H2N2A3
SVVAVP	S[H1N1A1]VVAVP	296[H1N1A1]
SVVAVPL	S[H1N1A1]VVAVPL	296[H1N1A1]
SVVAVPLPLHR	S[H1N1A1]VVAVPLPLHR	296[H1N1A1]
SVVAVPLPLHR	S[H1N1A2]VVAVPLPLHR	296[H1N1A2]
SVVAVPLPLHR	S[H2N2A1]VVAVPLPLHR	296[H2N2A1]
SVVAVPLPLHR	S[H2N2A2]VVAVPLPLHR	296[H2N2A2]
SVVVGPSVVAVPLPLHR	S[H1N1A1]VVVGPSVVAVPLPLHR	290[H1N1A1]
SVVVGPSVVAVPLPLHR			H1N1A2
SVVVGPSVVAVPLPLHR			H2N2A2
VTCTLFQTQPVIPQPQPDGAEAEAPSAVPDAAGP	VTCTLFQTQPVIPQPQPDGAEAEAPS[H1N1A2]AVPDAAGP	271[H1N1A2]
HTFSGVASVESSSGEAFHVGK	HTFSGVASVESSS[H1N1A1]GEAFHVGK	325[H1N1A1]
HTFSGVASVESSSGEAFHVGK	HTFSGVASVESSS[H1N1A2]GEAFHVGK	325[H1N1A2]
TPIVGQPSIPGGPVR	TPIVGQPS[H1N1A1]IPGGPVR	341[H1N1A1]
TPIVGQPSIPGGPVR	TPIVGQPS[H1N1A2]IPGGPVR	341[H1N1A2]
TPIVGQPSIPGGPVR	TPIVGQPS[H2N2A2]IPGGPVR	341[H2N2A2]

## Sheet: OgpA glycopeptides
Peptide	Localization	Mod Site(s)	Unlocalized
SAAGPPVA	S[H1N1A1]AAGPPVA	282[H1N1A1]			16 Total, no sia data only
SAAGPPVASVVVGP			H1N1A1
SAVPDAAGP	S[H1N1A1]AVPDAAGP	271[H1N1A1]
SAVPDAAGPTP	S[H1N1]AVPDAAGPT[H1N1]P	271[H1N1]; 280[H1N1]
TPSAAGPPVA			H1N1A1
TPSAAGPPVASVVVGP	T[H1N1A1]PSAAGPPVASVVVGP	280[H1N1A1]
SVVAVPLPLHR	S[H1N1A1]VVAVPLPLHR	296[H1N1A1]
SVVVGPSVVAVPLPLHR	S[H1N1A1]VVVGPSVVAVPLPLHR	290[H1N1A1]
SVVVGPSVVAVPLPLHR			H2N2A2
TPIVGQPSIPGGPVR	T[H1N1A1]PIVGQPSIPGGPVR	334[H1N1A1]
VTCTLFQTQPVIPQPQPDGAEAEAPSAVPDAAGP	VTCTLFQTQPVIPQPQPDGAEAEAPS[H1N1A2]AVPDAAGP	271[H1N1A2]
HTFSGVASVESSSGEAFHVGK	HTFSGVASVESSS[H1N1A1]GEAFHVGK	325[H1N1A1]
HTFSGVASVESSSGEAFHVGK	HTFSGVASVESSS[H1N1A2]GEAFHVGK	325[H1N1A2]
TPIVGQPSIPGGPVR	TPIVGQPS[H1N1A1]IPGGPVR	341[H1N1A1]
TPIVGQPSIPGGPVR	TPIVGQPS[H1N1A2]IPGGPVR	341[H1N1A2]
TPIVGQPSIPGGPVR	TPIVGQPS[H2N2A2]IPGGPVR	341[H2N2A2]
