# Supplementary material for: Glycoproteomic landscape and structural dynamics of TIM family immune checkpoints enabled by mucinase SmE
Source: Nat Commun. 2023 Oct 4;14:6169. doi: 10.1038/s41467-023-41756-y (PMC10550946; doi:10.1038/s41467-023-41756-y)
Supplement: Supplementary file 13 — Source data [file 41467_2023_41756_MOESM13_ESM.xlsx]

## Sheet: Figure 1D
MUC16 stain	Overnight incubation 1:1000 dilution of antiMUC16 antibody (mouse monoclonal, clone X75, cat # NB600-1468, Novus biologicals)
	This was followed by 1 h incubation of 1:15,000 dilution of polyclonal IRDye 800CW Goat anti-Mouse IgG Secondary Antibody (cat # 926-32210, Li-Cor)
Total protein stain	REVERT

## Sheet: Figure 1E
Figure 1F	PrestoBlue reagent was used to determine viability of cells following mucinase treatment for the indicated time points
	Two hours after PrestoBlue was added to the cells, the supernatant was transferred to a black 96 well plate and analyzed on a SPECTRAmax GEMINI spectrofluorometer using an excitation wavelength of 544 nm and an emission wavelength of 585 nm
	Data represents 3 biological replicates
	time (h)	no treatment			StcE 0.05 nM			StcE 5 nM			StcE 500 nM			SmE 0.05 nM			SmE 5 nM			SmE 500 nM
	0	1256.6	1249.9	1243.83	1309.35	1338.36	1349.3	1162.39	1145.64	1142.49	1475.39	1248.7	1311.02	1237.81	1298.98	1227.07	1273.89	1295.38	1244.42	1063.49	1061.62	1072.78
	24	2165.59	2141.67	2226.28	2308.99	2278.17	2356.55	2418.68	2263.03	2315.94	2583.49	2421.33	2555.43	2624.9	2848.68	2742.76	2382.43	2291.9	2334.18	2170.64	2076.01	2218.25
	48	3573.47	3497.18	3443.01	3293.74	3222.25	3338.25	3619.49	3419.53	3721.65	3366.91	3330.54	3515.3	3438.72	3419.91	3267.14	3466.37	3289.64	3268.44	2669.1	2630.46	2754.88
	72	4067.24	4206.72	4081.24	3919	3897.38	4020.22	4175.89	4041.11	4103.66	4035.18	3920.63	4003.6	3757.71	3750.39	3669.75	3621.75	3536.21	3463.35	2726.97	2682.24	2651.57
	96	4384.66	4513.93	4384.15	4464.81	4540.49	4548.22	4508.45	4397.79	4509.77	4395.66	4319.52	4401.11	4200.95	4287.39	4161.66	4113.79	4194.74	4122.87	3145.76	3090.69	3080.91

## Sheet: Figure 5A
TIM3 stain	1:2000 dilution of polyclonal antiTIM3 antibody (R&D Systems, AF2365) was incubated for 1 h or overnight and then probed with a 1:1000 dilution of HRP-tagged goat secondary antibody (R&D Systems, HAF109) for 1 h.
MW markers

## Sheet: Figure 5B
Figure 5B	Binding curve for soluble TIM-3 extracellular domain (6 uM) binding to 20%PS/80%PC lipid surface in the presence of ssGal9 wildtype, R200D, or R65D (0.047 - 1.5 uM)
	Samples were prepared in serial dilution to generate one replicate for each concentration, with n=3 repeats (except for 0.047 uM of ssGal9-WT and ssGal9-R200D, which were excluded due to technical error)
	Plot in Figure 5B is fit with nonlinear fit of three replicates
	[Gal9] (uM)	6 uM TIM-3, ssGal9-WT			6 uM TIM-3, ssGal9-R200D			6 uM TIM-3, ssGal9-R65D
	0	793.22	733.46	866.32	741.2	706.31	857.56	729.17	711.93	827.06
	0.046875	956.65	817.03		738.34	674.55		699.19	670.21	841.61
	0.09375	1110.59	856.12	1431.69	728.53	666.16	889.03	677.89	648.51	828.25
	0.1875	1236.25	994.45	1512.58	755.73	668.54	884.4	668.96	639.03	821.66
	0.375	1459.85	1182.09	1746.35	758.96	703.4	908.06	681.3	651.72	823.94
	0.75	1542.2	1315.16	1889.53	851.61	739.39	1188.63	732.53	718.94	864.26
	1.5	1587.3	1430.17	2132.87	901.35	809.65	1356.05	1020.31	1127.43	1073.31

## Sheet: Figure 5C
Figure 5C	Sensorgram for soluble TIM-3 extracellular domain (6 uM) binding to 20%PS/80%PC lipid surface in the presence of ssGal9 wildtype, R200D, or R65D (0.75 uM)
	Individual data points baseline-normalized resonance units (RU)
	Sensorgram is representative of three total replicates
	Time (s)	6 uM TIM-3 (RU)	6 uM TIM-3 + 0.75 uM ssGal9-WT (RU)	6 uM TIM-3 + 0.75 uM ssGal9-R65D (RU)	6 uM TIM-3 + 0.75 uM ssGal9-R200D (RU)
	6.5	0	0	0	0
	7.5	0.3	-0.3	0.6	-0.05
	8.5	5.45	5.26	4.29	6.04
	9.5	1.58	4.57	6.44	3.06
	10.5	-9.09	-6.59	-3.82	-6.85
	11.5	-12.17	-10.76	-10.32	-10.19
	12.5	-12.05	-12.19	-11.65	-10.33
	13.5	-10.37	-10.76	-10.39	-9.13
	14.5	-8.85	-8.25	-8.33	-6.95
	15.5	-9.06	-6.77	-6.57	-6.3
	16.5	-7.65	-4.68	-5.18	-3.84
	17.5	-6.21	-3.03	-3.16	-2.34
	18.5	-5.78	-2	-2.26	-2.04
	19.5	-6.19	-1.84	-1.77	-1.8
	20.5	-6.19	-1.82	-1.69	-1.51
	21.5	-6.47	-1.65	-1.58	-1.17
	22.5	-6.33	-1.14	-1.25	-1.11
	23.5	-6.77	-0.97	-0.77	-1.14
	24.5	-6.71	-0.79	-1.05	-0.73
	25.5	-7.18	-0.78	-0.97	-0.71
	26.5	-6.9	-0.73	-0.53	-0.38
	27.5	-7.11	-0.77	-0.68	-0.77
	28.5	-7.2	-0.71	-0.72	-0.64
	29.5	-7.24	-0.62	-0.01	-0.68
	30.5	-7.43	-0.64	0.06	-0.45
	31.5	-7.97	-0.62	-0.08	-0.38
	32.5	-7.91	-0.18	0.09	-0.29
	33.5	-8.3	-0.04	0.61	-0.38
	34.5	-8.4	0.14	0.22	-0.59
	35.5	-8.35	0.29	0.25	-0.2
	36.5	-8.78	0.42	0.68	0.1
	37.5	-9.05	0.48	0.79	0.16
	38.5	-9.07	0.76	1.13	0.26
	39.5	-8.89	0.78	1.4	0.48
	40.5	-8.93	1.27	1.69	0.75
	41.5	-9.09	1.34	1.94	1.15
	42.5	-9.09	1.2	1.91	1.04
	43.5	-9.43	1.46	2.11	1.28
	44.5	-9.36	1.81	2.49	1.37
	45.5	-9.54	1.8	2.73	1.67
	46.5	-9.63	1.83	2.67	1.7
	47.5	-10.03	2.23	2.77	2.12
	48.5	-10.2	2.49	3.2	2.23
	49.5	-13.3	0.43	0.56	0.15
	50.5	-13.12	-0.4	0.24	-0.92
	51.5	-13.04	-0.46	0.44	-0.73
	52.5	-13	-0.35	0.65	-0.51
	53.5	-13.24	-0.53	0.5	-0.31
	54.5	-11.95	0.94	2.22	0.6
	55.5	-11.48	2.1	3.41	1.61
	56.5	-11.76	2.38	3.77	1.78
	57.5	-11.86	2.08	3.79	1.63
	58.5	-11.87	2.29	3.89	1.62
	59.5	-12.04	2.48	3.83	1.89
	60.5	-12.39	2.62	3.94	2.28
	61.5	-12.32	2.76	4.28	2.08
	62.5	-12.26	2.83	4.48	2.3
	63.5	-11.97	3.08	4.35	2.5
	64.5	-11.76	3.02	4.52	2.22
	65.5	-12.12	3.22	4.69	2.7
	66.5	-12.57	3.4	4.76	2.74
	67.5	-12.85	3.25	4.68	2.72
	68.5	-12.77	3.27	4.85	2.95
	69.5	-12.5	3.68	5.27	2.95
	70.5	-12.55	4.21	5.82	3.3
	71.5	-11.91	4.73	6.94	4.14
	72.5	-11.32	5.27	7.03	4.11
	73.5	-11.3	5.71	7.02	4.14
	74.5	-11.46	5.78	7.24	4.37
	75.5	-7.73	5.33	10.34	3.59
	76.5	51.58	7.97	50.1	2.95
	77.5	214.08	47.63	172.58	4.08
	78.5	412.02	175.77	343.41	26.97
	79.5	553.39	346.75	475.87	104.76
	80.5	620.4	470.6	543.66	246.53
	81.5	652.61	532.74	578	374.28
	82.5	670.2	567.14	598.12	449.78
	83.5	681.14	590	611.26	494.97
	84.5	688.42	606.383	620.16	522.66
	85.5	693.09	619.068	626.37	538.57
	86.5	695.94	630.03	631.22	548.68
	87.5	698.64	639.205	634.92	555.361
	88.5	700.7	648.151	638.42	560.58
	89.5	702.24	655.756	640.79	564.283
	90.5	703.58	663.101	643.11	567.639
	91.5	704.64	669.733	645	570.134
	92.5	705.2	675.801	646.62	572.76
	93.5	705.85	681.387	648.06	574.747
	94.5	706.3	687.243	649.55	576.593
	95.5	706.72	692.618	650.61	578.363
	96.5	707.45	697.533	651.86	580.193
	97.5	707.28	702.757	652.51	581.682
	98.5	707.45	707.888	653.49	583.098
	99.5	707.62	712.121	654.68	584.247
	100.5	707.2	717.055	655.39	585.789
	101.5	707.24	721.343	655.92	587.135
	102.5	707.2	726.096	656.37	588.398
	103.5	707.49	730.527	657.13	589.325
	104.5	707.38	734.902	657.67	590.433
	105.5	707.59	739.006	658.27	591.387
	106.5	707.98	742.98	659.07	592.203
	107.5	707.75	747.173	659.74	593.708
	108.5	708.09	750.626	660.65	594.867
	109.5	708.01	754.64	660.8	595.916
	110.5	708.07	758.194	660.99	597.194
	111.5	708.44	761.995	661.61	598.235
	112.5	708.31	765.558	662.17	599.301
	113.5	708.49	769.423	662.68	600.462
	114.5	708.72	772.627	663.39	601.359
	115.5	708.84	776.057	663.46	602.403
	116.5	709.08	779.743	663.89	603.178
	117.5	709.18	782.774	664.17	604.297
	118.5	708.93	786.201	664.25	605.55
	119.5	708.91	789.445	664.64	606.08
	120.5	709.18	792.316	665.32	607.04
	121.5	709.07	795.74	665.7	607.709
	122.5	708.86	798.861	666.38	608.823
	123.5	709.13	801.929	666.47	609.83
	124.5	709.41	804.886	666.95	610.598
	125.5	709.41	808.25	667.46	611.666
	126.5	709.45	811.234	667.96	612.573
	127.5	709.41	814.061	668.12	613.364
	128.5	709.39	816.955	668.54	614.478
	129.5	709.63	820.038	668.76	614.992
	130.5	709.42	822.377	669.2	616.021
	131.5	709.34	825.536	669.64	617
	132.5	709.68	828.263	669.97	617.548
	133.5	709.88	831.147	670.56	618.698
	134.5	710.21	834.285	670.95	619.194
	135.5	709.87	836.984	671.34	620.204
	136.5	710.35	839.671	671.86	620.986
	137.5	710.36	842.246	672.11	621.321
	138.5	710.18	844.832	672.11	622.61
	139.5	710.17	847.225	672.31	623.397
	140.5	710.16	849.839	672.74	623.935
	141.5	710.02	852.061	673.02	624.89
	142.5	710.34	855.134	673.41	625.821
	143.5	710.67	857.723	673.43	626.301
	144.5	710.47	860.479	673.71	627.233
	145.5	710.4	863.31	674.39	627.833
	146.5	710.64	866.014	674.57	628.921
	147.5	710.43	868.446	675.1	629.63
	148.5	710.18	871.458	675.47	630.371
	149.5	710.26	874.054	675.75	631.109
	150.5	710.5	875.91	675.91	632.098
	151.5	710.57	878.741	676.3	633.009
	152.5	710.96	881.383	676.42	633.658
	153.5	710.54	883.569	676.67	634.301
	154.5	710.49	885.614	677.06	635.027
	155.5	710.59	888.338	677.49	635.62
	156.5	710.66	890.798	677.9	636.312
	157.5	710.84	892.93	678.21	636.754
	158.5	710.84	895.868	678.89	638.025
	159.5	710.52	898.208	679.53	638.542
	160.5	710.64	900.696	679.68	639.143
	161.5	710.47	903.108	679.82	640.203
	162.5	710.58	905.979	680.25	640.709
	163.5	710.02	908.057	680.53	641.416
	164.5	710.08	910.261	681.09	641.752
	165.5	710.03	912.65	681.22	642.635
	166.5	710.13	915.299	681.71	643.264
	167.5	710.21	917.861	681.57	643.607
	168.5	710.3	920.717	682.03	644.394
	169.5	709.95	923.016	682.61	645.033
	170.5	710.12	925.312	682.85	645.85
	171.5	709.88	927.848	682.81	646.417
	172.5	709.74	930.231	683.25	647.55
	173.5	709.74	932.473	683.64	647.875
	174.5	710.26	934.945	683.59	648.39
	175.5	710.03	937.671	683.94	649.153
	176.5	710.05	940.045	684.33	650.033
	177.5	710.02	942.304	684.58	650.947
	178.5	709.61	944.564	684.88	651.183
	179.5	709.41	947.118	685.68	652.151
	180.5	709.23	949.411	685.77	652.66
	181.5	709.54	952.046	685.95	653.575
	182.5	709.69	954.417	686.63	654.485
	183.5	709.8	956.913	686.59	654.681
	184.5	709.89	959.186	687.08	655.133
	185.5	709.88	961.81	687.79	655.718
	186.5	709.97	964.095	687.77	656.604
	187.5	709.99	966.307	687.88	657.3
	188.5	709.87	968.54	688.25	657.862
	189.5	709.66	970.616	688.37	658.808
	190.5	709.66	973.258	689.06	659.506
	191.5	709.66	976.062	689.45	659.696
	192.5	709.81	978.467	690.13	660.416
	193.5	709.87	980.687	690.11	661.35
	194.5	709.79	983.14	690.81	661.973
	195.5	709.67	985.449	690.74	662.622
	196.5	710.1	987.892	690.87	663.246
	197.5	710.19	990.203	690.71	663.777
	198.5	709.86	992.731	690.97	664.385
	199.5	709.8	994.978	691.09	664.913
	200.5	710.01	997.155	691.73	665.434
	201.5	709.84	999.319	692	666.398
	202.5	710.3	1001.78	692.68	666.983
	203.5	710.09	1003.91	693.11	667.591
	204.5	710.21	1006.53	693.36	668.189
	205.5	710.15	1008.61	693.66	668.766
	206.5	710.01	1011.16	694	669.202
	207.5	709.73	1013.76	694.22	669.771
	208.5	709.83	1015.99	694.59	670.672
	209.5	709.77	1018.19	694.66	671.116
	210.5	710.01	1020.78	694.95	671.689
	211.5	709.87	1023.19	694.63	672.208
	212.5	709.56	1025.66	695.15	672.726
	213.5	709.53	1027.86	695.28	673.244
	214.5	709.63	1029.96	695.63	674.223
	215.5	709.33	1032.18	695.88	674.594
	216.5	709.7	1034.5	696.42	675.339
	217.5	709.46	1037.24	696.85	675.947
	218.5	709.69	1040.02	696.96	676.665
	219.5	709.66	1042.49	697.14	677.101
	220.5	709.42	1044.85	697.31	677.757
	221.5	709.27	1047.15	697.59	678.506
	222.5	709.08	1049.65	697.69	678.818
	223.5	709.22	1051.51	697.85	679.359
	224.5	709.01	1053.92	698.31	679.735
	225.5	709.03	1056.18	698.33	680.253
	226.5	709.06	1058.55	698.72	680.9
	227.5	709.13	1060.98	698.84	681.598
	228.5	709.04	1063.23	699.32	682.308
	229.5	708.88	1065.39	699.41	682.579
	230.5	708.66	1067.75	699.42	683.308
	231.5	708.52	1070.21	699.86	683.88
	232.5	708.72	1072.56	700.08	684.176
	233.5	708.48	1074.78	700.06	684.855
	234.5	708.37	1077.12	700.19	685.47
	235.5	708.52	1079.09	700.57	686.001
	236.5	708.36	1081.71	700.75	686.388
	237.5	707.93	1083.65	700.9	687.137
	238.5	708.04	1085.74	701.18	687.625
	239.5	707.93	1087.74	701.62	688.355
	240.5	708.29	1090.47	701.75	688.887
	241.5	708.51	1092.54	701.63	689.755
	242.5	708.25	1094.76	701.79	690.157
	243.5	708.29	1096.8	702.14	690.691
	244.5	708.25	1098.92	702.64	691.653
	245.5	708.3	1101.41	702.67	692.466
	246.5	708.12	1103.67	702.93	692.352
	247.5	707.91	1105.76	703.25	692.909
	248.5	708.17	1107.62	703.67	693.45
	249.5	708.22	1109.42	704.04	694.116
	250.5	708.26	1111.45	703.97	694.527
	251.5	708.3	1113.88	704	695.399
	252.5	708.26	1116.25	704.32	696.539
	253.5	708.44	1118.04	704.42	696.914
	254.5	708.46	1120.28	704.44	696.967
	255.5	708.02	1122.11	704.59	697.682
	256.5	708.07	1124.67	704.4	698.423
	257.5	708.22	1126.73	704.73	698.83
	258.5	708.08	1128.62	705.61	699.395
	259.5	707.92	1130.86	705.73	700.014
	260.5	708.28	1132.67	705.99	700.412
	261.5	708.08	1134.88	706.03	700.938
	262.5	707.78	1137.41	705.91	701.459
	263.5	707.52	1138.93	706.18	702.012
	264.5	707.58	1140.97	706.42	702.463
	265.5	707.3	1143.39	706.28	702.631
	266.5	707.34	1145.23	706.46	702.921
	267.5	707.15	1147.25	706.65	703.571
	268.5	706.54	1149.27	706.84	703.911
	269.5	706.65	1151.21	707.17	704.376
	270.5	706.8	1153.56	707.52	704.546
	271.5	706.84	1155.51	707.45	705.278
	272.5	706.61	1157.52	707.85	705.916
	273.5	706.68	1159.73	707.85	706.515
	274.5	706.83	1161.81	708.14	706.741
	275.5	706.5	1163.78	708.56	707.436
	276.5	706.49	1165.96	708.93	707.963
	277.5	706.19	1167.78	708.93	708.041
	278.5	706	1169.19	708.97	708.488
	279.5	706.02	1171.36	709.33	708.85
	280.5	706.15	1173.61	709.522	709.568
	281.5	706.16	1175.28	709.598	710.124
	282.5	705.86	1177.43	709.808	710.891
	283.5	705.68	1179.62	710.099	711.282
	284.5	705.85	1181.85	710.236	711.925
	285.5	705.51	1183.87	710.041	712.309
	286.5	705.26	1185.51	710.573	712.991
	287.5	705.61	1187.5	710.74	713.036
	288.5	705.6	1189.67	710.312	713.487
	289.5	705.3	1191.54	710.655	713.918
	290.5	705.17	1193.47	710.832	713.865
	291.5	705.05	1195.37	710.557	714.265
	292.5	705.04	1197.18	711.056	714.776
	293.5	704.87	1198.72	711.114	715.116
	294.5	704.38	1200.92	711.217	715.79
	295.5	704.56	1203.04	711.393	716.025
	296.5	704.5	1204.73	711.808	716.756
	297.5	704.47	1206.79	711.924	716.965
	298.5	704.65	1209.17	712.048	717.609
	299.5	704.83	1210.86	712.198	717.951
	300.5	704.75	1212.95	712.353	718.137
	301.5	704.39	1214.69	712.431	718.64
	302.5	704.07	1216.53	712.642	719.315
	303.5	703.79	1218.12	712.842	719.865
	304.5	704.07	1220.24	713.169	719.923
	305.5	703.81	1222.26	713.219	720.482
	306.5	703.44	1223.98	713.406	720.964
	307.5	703.36	1226	713.266	721.339
	308.5	703.21	1227.72	713.583	721.787
	309.5	703.11	1229.68	713.61	721.916
	310.5	702.7	1231.14	713.986	722.405
	311.5	702.89	1232.96	714.188	722.676
	312.5	702.73	1234.78	714.426	723.03
	313.5	702.34	1237.36	714.401	723.136
	314.5	702	1239.02	714.302	723.391
	315.5	702.41	1240.61	714.319	723.851
	316.5	702.38	1242.08	714.862	724.134
	317.5	702.25	1244	715.064	724.595
	318.5	702.39	1245.98	715.019	725.031
	319.5	702.05	1247.37	715.246	725.349
	320.5	702.21	1249.06	715.331	725.618
	321.5	702.23	1251.14	715.753	726.386
	322.5	702.42	1252.8	716.092	726.855
	323.5	702.37	1254.52	716.187	727.247
	324.5	702.17	1255.96	716.253	727.536
	325.5	702.13	1257.73	716.704	727.806
	326.5	701.88	1259.62	716.627	728.148
	327.5	701.91	1261.15	716.428	728.268
	328.5	701.6	1263.03	716.869	729.225
	329.5	701.54	1264.63	716.983	729.641
	330.5	701.72	1266.47	717.104	730.002
	331.5	701.57	1268.53	717.496	730.54
	332.5	701.67	1270.15	717.446	730.774
	333.5	701.48	1271.74	717.766	731.161
	334.5	701.57	1273.75	717.915	731.477
	335.5	701.66	1275.56	718.122	731.805
	336.5	701.36	1277.23	717.902	732.04
	337.5	701.5	1279.13	718.344	732.852
	338.5	701.32	1280.82	718.419	733.243
	339.5	701.15	1282.34	718.486	733.525
	340.5	701.03	1284.16	718.594	733.969
	341.5	701.08	1285.72	718.621	734.164
	342.5	701.1	1287.71	718.862	734.621
	343.5	701.16	1288.79	719.207	734.638
	344.5	701.16	1290.71	719.45	735.196
	345.5	700.95	1292.52	719.356	735.335
	346.5	701.14	1294.08	719.693	735.638
	347.5	700.86	1295.7	719.831	736.158
	348.5	700.8	1297.04	720.053	736.42
	349.5	700.91	1298.84	719.98	736.955
	350.5	700.65	1300.71	719.934	737.326
	351.5	700.6	1302.36	720.024	737.837
	352.5	700.47	1304.25	720.139	738.521
	353.5	700.01	1305.34	720.426	738.694
	354.5	700.33	1307.07	720.264	739.238
	355.5	700.05	1308.63	720.485	739.171
	356.5	700.28	1310.33	720.625	739.173
	357.5	700.07	1312.3	720.807	739.453
	358.5	699.85	1313.65	721.301	739.764
	359.5	699.43	1315.04	721.17	739.939
	360.5	699.76	1317.28	721.293	740.175
	361.5	699.75	1318.8	721.614	740.728
	362.5	699.47	1320.53	721.779	741.089
	363.5	699.9	1322.17	721.365	741.537
	364.5	699.54	1323.62	721.835	741.989
	365.5	699.74	1325.14	721.703	742.286
	366.5	699.76	1326.66	721.671	742.874
	367.5	699.47	1328.42	721.77	743.336
	368.5	699.46	1330.2	722.064	743.511
	369.5	699.43	1331.86	722.16	744.151
	370.5	697.76	1333.08	722.307	744.626
	371.5	697.18	1332.79	720.379	743.055
	372.5	697.14	1334.95	720.537	743.093
	373.5	696.94	1336.58	720.585	743.357
	374.5	627.4	1309.36	682.08	725.232
	375.5	479.19	1198.23	523.46	599.369
	376.5	340.65	1099.26	392.78	488.4
	377.5	201.87	974.995	260.57	361
	378.5	118.7	883.512	171.49	265.77
	379.5	83.72	842.38	137.31	230.24
	380.5	65.12	815.656	120.12	214.15
	381.5	54.73	795.244	109.95	204.46
	382.5	48.89	779.068	103.41	198.07
	383.5	45.6	765.481	99.15	194.07
	384.5	43.03	753.959	95.42	190.22
	385.5	41.05	743.723	92.22	187.31
	386.5	39.15	734.312	89.28	184.15
	387.5	38.15	726.279	87.02	181.88
	388.5	36.6	718.386	84.97	179.56
	389.5	35.3	710.504	82.74	176.98
	390.5	36.51	704.399	82.18	175.96
	391.5	36.41	699.063	82.23	175.57
	392.5	34.98	692.184	80.09	172.77
	393.5	34.46	685.804	78.6	171.12
	394.5	34.04	680.076	77.43	169.75
	395.5	32.61	673.894	75.53	167.85
	396.5	30.46	666.978	73.1	164.65
	397.5	29.53	660.645	71.37	162.49
	398.5	28.74	655.669	70.53	161.1
	399.5	28.81	650.446	69.54	159.63
	400.5	28.62	645.248	68.53	158.07
	401.5	28.41	640.205	67.72	156.77
	402.5	28.15	635.716	67.13	155.46
	403.5	28.06	630.903	66.51	154.36
	404.5	28.24	626.851	65.82	153.45
	405.5	25.61	621.351	63.2	151.3
	406.5	24.73	615.583	61.66	149.01
	407.5	24.56	611.01	60.87	148.1
	408.5	24.27	606.441	59.65	146.58
	409.5	25.41	603.03	60.02	146.12
	410.5	26.63	599.816	60.53	146.53
	411.5	26.4	595.543	60.4	145.51
	412.5	24.44	590.52	58.76	143.81
	413.5	23.77	586.89	57.78	142.93
	414.5	24.67	583.92	58.21	142.74
	415.5	25.71	581.04	59.36	142.75
	416.5	25.94	578.03	59.4	143.5
	417.5	27.09	575.39	60.19	143.04
	418.5	31.89	575.53	64.22	144.84
	419.5	32.1	573.2	63.64	146.96
	420.5	27.57	566.74	59.47	143.92
	421.5	25.58	561.87	57.16	140.77
	422.5	26.29	559.33	57.58	139.92
	423.5	27.22	558.04	58.57	140.98
	424.5	27.28	555.65	58.53	141.04
	425.5	27.45	552.99	58.39	140.79
	426.5	27.1	549.73	57.82	140.37
	427.5	26.32	546.42	56.72	139.88
	428.5	25.48	541.98	55.45	138.84
	429.5	25.14	537.86	54.77	137.31
	430.5	24.92	534.37	54.27	136.95
	431.5	24.77	531.51	54.19	136.32
	432.5	24.29	528.44	53.96	136.09
	433.5	24.36	525.69	53.68	135.28
	434.5	24.36	522.54	52.99	134.42
	435.5	24.14	519.89	52.97	133.78
	436.5	24.02	516.97	52.59	133.86
	437.5	23.74	514.36	52.11	133.88
	438.5	23.61	511.44	52.14	133.53
	439.5	23.8	508.69	52.45	132.97
	440.5	23.39	505.97	52.32	132.6
	441.5	22.97	503.09	51.88	132.14
	442.5	23.33	500.57	52.06	131.92
	443.5	23.7	497.78	51.66	131.76
	444.5	22.69	494.62	51.14	131.77
	445.5	21.56	490.75	50.16	129.86
	446.5	21.48	487.93	50.25	129.76
	447.5	18	483.35	46.23	127.92
	448.5	18.68	480.63	46.52	125.57
	449.5	19.01	478.56	46.99	125.48
	450.5	20.36	477.23	48.2	126.25
	451.5	20.73	475.82	48.57	127.07
	452.5	23.73	475.94	51.1	128.28
	453.5	23.09	472.88	49.98	129.49
	454.5	21.7	469.4	48.47	128.6
	455.5	25.55	469.97	53.21	129.27
	456.5	27.59	469.28	54.23	131.73
	457.5	26.89	466.19	53.6	131.7
	458.5	26.39	463.4	53.04	130.97
	459.5	26.67	461.01	53.46	130.45
	460.5	25.38	457.85	50.89	129.35
	461.5	23.7	453.91	48.92	127.49
	462.5	22.21	449.95	47.67	126.35
	463.5	20.85	447.15	47.28	124.81
	464.5	20.39	445.1	47	124.77
	465.5	20.57	442.54	46.83	124.77
	466.5	20.68	440.18	46.92	124.21
	467.5	22.01	438.88	48.24	123.96
	468.5	23.22	438.14	49.43	125.83
	469.5	23.29	435.88	49.29	126.67
	470.5	22.95	433.99	49.37	126.09
	471.5	22.84	432.16	49.14	125.88
	472.5	23.15	430.07	48.99	125.51
	473.5	23.51	427.56	48.93	125.31
	474.5	23.48	425.67	48.51	124.94
	475.5	23.37	423.61	48.59	125.05
	476.5	23.18	421.32	48.53	124.7
	477.5	22.85	419.06	48.33	124.64
	478.5	23.26	417.01	48.25	124.15
	479.5	23.11	414.99	48.23	124.19
	480.5	22.93	413.13	48.16	124.07
	481.5	22.71	411.28	48	123.82
	482.5	22.89	409.52	47.8	123.33
	483.5	22.78	407.39	47.87	123.06
	484.5	22.9	405.07	47.66	123.24
	485.5	23.1	403.41	47.75	122.97
	486.5	22.93	401.41	47.51	122.54
	487.5	22.95	399.77	47.43	122.69
	488.5	22.57	397.62	47.4	122.59
	489.5	20.35	394.12	44.24	121.55
	490.5	19.43	391.23	44.48	119.48
	491.5	19.58	389.29	44.33	118.6
	492.5	19.53	387.61	44.13	118.94
	493.5	19.33	385.63	44.12	118.67
	494.5	20.5	384.44	45.41	118.92
	495.5	21.29	383.55	45.9	119.82
	496.5	20.94	381.91	45.17	120.25
	497.5	18.23	378.48	43.12	119.08
	498.5	19.46	377.6	44.15	117.88
	499.5	19.72	376.93	44.14	118.04
	500.5	19.72	376.55	44.64	118.06
	501.5	21.04	376.99	46.04	118.88
	502.5	22.11	376.85	46.17	119.94
	503.5	22.83	375.16	46.07	118.93
	504.5	21.45	371.86	45.24	118.07
	505.5	21.35	370.05	44.87	117.11
	506.5	7.63	367.01	32.86	116.1
	507.5	-109	342.84	-78.74	115.09
	508.5	-168.35	227.2	-141.74	115.45
	509.5	8.98	61.93	41.6	116.8
	510.5	75.07	114.82	117.08	114.33
	511.5	4.97	85.57	50.14	179.62
	512.5	-41.39	20.59	4.21	197.02
	513.5	-66.83	-22.62	-20.78	138.44
	514.5	-82.07	-46.52	-36.33	48.44
	515.5	-92.47	-60.82	-46.5	-21.48
	516.5	-100.19	-70.24	-53.87	-61.33
	517.5	-106.03	-77.12	-59.7	-81.93
	518.5	-110.51	-82.31	-64.35	-92.23
	519.5	-114.13	-86.43	-68.08	-98.76
	520.5	-117.27	-89.42	-70.93	-103.42
	521.5	-120.25	-91.92	-73.2	-106.88
	522.5	-122.31	-93.9	-74.84	-109.12
	523.5	-124.09	-95.96	-76.68	-111.42
	524.5	-125.87	-97.11	-77.82	-113.04
	525.5	-127.55	-98.08	-79.22	-114.04
	526.5	-128.5	-99.15	-80.02	-114.69
	527.5	-130.09	-99.89	-81.04	-115.47
	528.5	-131.1	-101	-81.87	-115.65
	529.5	-131.94	-101.36	-82.31	-116.25
	530.5	-133.01	-102.03	-82.94	-116.84
	531.5	-133.39	-102.43	-83.94	-117.04
	532.5	-134.16	-102.88	-84.45	-117.17
	533.5	-135.17	-103.07	-84.75	-117.21
	534.5	-135.99	-103.28	-85.82	-117.62
	535.5	-136.86	-104.17	-86.14	-118.03
	536.5	-137.53	-104.17	-86.37	-118.14
	537.5	-138.23	-104.56	-86.85	-118.54
	538.5	-138.9	-104.82	-87.56	-118.32
	539.5	-139.53	-105.16	-87.71	-118.54
	540.5	-140.28	-105.65	-88.32	-118.84
	541.5	-140.96	-106.05	-88.5	-118.79
	542.5	-141.65	-106.55	-89.19	-118.93
	543.5	-142.26	-106.65	-89.6	-119.05
	544.5	-142.53	-107.13	-89.89	-119.36
	545.5	-143.19	-107.6	-90.59	-119.54
	546.5	-143.54	-107.96	-90.73	-119.64
	547.5	-143.99	-108.39	-91.11	-119.87
	548.5	-144.76	-108.42	-91.65	-119.84
	549.5	-145.15	-108.85	-92.42	-119.99
	550.5	-145.27	-108.93	-92.96	-120.21
	551.5	-146.11	-109.19	-92.77	-120.4
	552.5	-147.04	-109.78	-93.02	-120.73
	553.5	-147.55	-110.02	-93.43	-120.89
	554.5	-147.89	-110.25	-93.98	-120.89
	555.5	-148.27	-110.63	-95.44	-120.88
	556.5	-152.98	-114.33	-98.95	-123.18
	557.5	-156.04	-117.06	-101.17	-126.49
	558.5	-156.49	-117.48	-102.16	-127.64
	559.5	-157.36	-118.06	-102.58	-128.08
	560.5	-155.27	-117.33	-100.88	-128.21
	561.5	-150.14	-113.99	-97.16	-124.75
	562.5	-144.2	-108.92	-92.29	-121.81
	563.5	-141.04	-105.58	-88.85	-118.3
	564.5	-104.69	-86.2	-41.78	-111.2
	565.5	37.53	33.98	113.07	-36.22
	566.5	-74.19	26.97	-40.82	54.81
	567.5	-280.4	-184.4	-248.62	-129.72
	568.5	-303.36	-267.01	-250.59	-267.82
	569.5	-247.15	-216.01	-196.72	-225.89
	570.5	-198	-166.38	-150.54	-173.07
	571.5	-163.54	-129.74	-119.78	-130.83
	572.5	-141.45	-105.83	-99.14	-102.66
	573.5	-126.28	-89.85	-85.33	-84.31
	574.5	-115.73	-79.1	-75.66	-71.5
	575.5	-107.74	-70.72	-67.85	-62.49
	576.5	-101.14	-64.1	-61.4	-55.2
	577.5	-96.18	-58.97	-56.2	-49.13
	578.5	-93.1	-54.89	-52.78	-44.8
	579.5	-88.51	-49.47	-47.97	-40.45
	580.5	-85.09	-46.2	-44.39	-35.72
	581.5	-82.6	-44.34	-42.29	-33.11
	582.5	-81.63	-42.84	-40.25	-31.57
	583.5	-80.12	-41.9	-39.62	-30.52
	584.5	-81.4	-41.43	-39.82	-30.52
	585.5	-78.2	-38.78	-37.23	-28.85
	586.5	-73.53	-34.01	-32.26	-27.63
	587.5	-66.96	-29.43	-25.89	-20.76
	588.5	-62.72	-26.23	-21.89	-14.94
	589.5	-62.86	-27.28	-22.92	-17.02
	590.5	-63.96	-28.87	-24.29	-15.59
	591.5	-62.89	-24.65	-21.57	-16.18
	592.5	-76.17	-37.13	-33.94	-18.9
	593.5	-81.56	-43.6	-41.11	-32.39
	594.5	-78.85	-42.29	-39.43	-30.22
	595.5	-77.71	-42	-38.83	-30.91
	596.5	-74.63	-38.68	-35.7	-29.04
	597.5	-71.95	-34.49	-32.21	-25.27
	598.5	-69.94	-31.37	-29.42	-22.58
	599.5	-70.91	-31.48	-29.95	-21.37
	600.5	-68.9	-29.84	-27.86	-20.51
	601.5	-67.91	-28.78	-26.26	-19.72
	602.5	-66.64	-28.16	-25.5	-18.62
	603.5	-66.55	-28.17	-25.49	-17.52
	604.5	-63.42	-23.57	-21.58	-15.76
	605.5	-59.53	-21.41	-17.23	-11.87
	606.5	-59.17	-20.85	-16.96	-11.62
	607.5	-58.14	-20.09	-16.03	-11.01
	608.5	-56.55	-18.19	-13.97	-9.47
	609.5	-56.15	-18.63	-13.66	-9.38
	610.5	-57.85	-21.94	-16.63	-11.6
	611.5	-60.23	-21.07	-17.76	-14.78
	612.5	-54.77	-18.17	-12.38	-7.58
	613.5	-59.48	-22.32	-17.6	-11.84
	614.5	-59.99	-22.8	-18.9	-13.98
	615.5	-59.23	-22	-18.18	-14.56
	616.5	-57.09	-22.54	-17.73	-12.95
	617.5	-62.57	-24.4	-23.43	-20.82
	618.5	-60.18	-19.83	-19.19	-19.63
	619.5	-54.38	-14.95	-12.08	-10.89
	620.5	-52.89	-13.67	-10.19	-7.39
	621.5	-51.66	-13.12	-9.35	-6.41
	622.5	-51.02	-12.7	-8.8	-5.45
	623.5	-50.63	-12.27	-7.83	-4.53
	624.5	-50.24	-11.08	-7.17	-4.12
	625.5	-49.33	-10.68	-6.7	-3.74
	626.5	-48.74	-10.19	-6.17	-3.31
	627.5	-47.62	-9.22	-5.49	-3

## Sheet: Figure 5D
Figure 5D	k-off rates determined by fitting the dissociation phase, (~375 s – 500 s) of sensorgrams with a nonlinear regression model
	Off rates determined for conditions with 6 uM of soluble extracellular region of TIM-3 and ssGal9 constructs at 0.75 uM binding to 20% PS/80% PC surface
	Data represents three independent repeats
		k-off (s^-1)
	6 uM TIM-3	0.2729	0.2971	0.2348
	6 uM TIM-3, 0.75 uM ssGal9-WT	0.02815	0.0324	0.02838
	6 uM TIM-3, 0.75 uM ssGal9-R200D	0.2241	0.2339	0.2091
	6 uM TIM-3, 0.75 uMssGal9-R65D	0.2662	0.265	0.2508

## Sheet: TIM4_Distances
Column1
591.485
593.011
593.277
594.597
593.957
594.168
595.344
597.747
597.812
597.002
599.008
597.366
599.838
599.336
596.953
595.373
596.676
598.452
596.311
593.159
591.866
592.614
594.438
592.713
592.13
591.613
591.709
590.525
591.261
589.836
589.882
588.782
589.125
588.363
587.215
586.091
583.962
582.55
583.918
583.14
583.739
584.762
586.125
584.761
583.147
584.566
586.052
586.742
586.354
585.884
583.59
585.159
583.632
584.884
581.028
583.196
584.5
582.422
582.239
581.41
582.468
582.808
582.565
584.839
584.74
584.106
585.37
583.4
581.972
582.758
583.493
582.733
582.555
581.384
582.107
583.581
584.016
584.617
581.039
577.898
576.764
575.946
574.465
576.055
574.148
573.89
575.424
576.391
578.884
577.529
576.377
577.941
578.117
577.206
577.097
576.876
576.138
576.596
572.697
576.128
574.957
573.727
575.056
574.541
574.488
575.782
574.381
575.438
575.167
573.124
571.81
572.775
573.154
573.207
573.035
572.338
573.977
571.901
572.515
574.028
573.699
571.817
571.203
569.963
569.88
570.812
570.247
570.924
571.635
571.18
571.131
571.139
573.172
572.886
574.371
574.71
574.138
575.604
574.343
573.273
570.763
570.055
569.044
572.175
572.358
571.496
573.924
573.528
573.784
572.297
574.817
575.805
574.59
574.171
571.864
573.444
573.716
572.572
573.719
572.503
572.162
570.57
572.86
570.281
571.446
570.611
570.041
571.252
570.909
570.727
569.613
569.37
568.796
571.774
570.121
569.658
569.67
570.583
573.262
572.764
574.222
574.126
573.31
573.862
573.077
574.475
575.324
575.342
574.317
572.442
571.942
571.447
569.909
568.703
567.396
566.004
564.992
563.927
565.177
564.802
564.336
562.564
564.379
565.611
565.394
563.982
565.515
568.442
565.747
564.617
564.065
564.293
566.898
565.57
565.937
566.11
565.847
564.756
564.931
567.631
569.558
568.879
569.701
568.983
570.438
573.455
572.413
570.236
571.305
571.852
574.759
571.934
570.931
570.971
568.949
569.554
569.65
571.056
569.085
568.122
569.91
569.491
568.892
569.971
571.174
572.39
572.264
571.937
569.873
570.373
569.981
568.168
567.57
567.521
566.622
565.872
566.213
568.799
568.304
569.194
567.304
567.798
566.738
566.624
564.718
565.42
566.269
566.024
567.664
568.797
569.003
568.067
567.503
565.353
568.042
566.81
565.536
564.627
563.844
563.719
566.605
566.991
567.505
568.27
566.304
566.063
567.453
567.451
569.406
569.211
566.075
565.404
563.737
563.894
564.332
565.529
564.221
564.407
564.717
565.578
563.304
564.276
563.758
564.22
562.577
566.112
567.099
564.818
566.046
565.858
565.557
566.035
561.88
563.408
564.99
563.512
563.03
562.908
562.894
560.621
564.66
565.033
561.966
562.378
563.529
562.369
563.87
564.846
565.316
565.705
564.734
565.763
567.13
563.991
562.901
563.462
565.147
563.64
561.275
563.031
563.611
560.343
561.987
564.242
563.895
560.344
561.452
561.869
561.577
561.827
562.179
562.786
563.731
563.889
564.77
563.542
562.794
562.886
560.549
560.921
562.64
560.027
561.961
561.428
565.26
563.819
563.891
564.103
566.238
565.106
561.696
564.47
564.89
565.927
564.801
566.459
567.792
566.364
566.777
566.429
564.601
564.903
564.334
563.588
565.065
563.986
565.014
562.564
562.036
562.143
563.241
563.03
561.661
562.289
561.265
561.847
564.156
562.769
560.897
562.358
561.771
560.813
563.735
566.155
563.612
564.627
564.517
564.515
567.606
569.072
568.475
570.196
569.156
566.74
569.194
568.317
571.694
571.356
570.219
572.039
571.178
570.388
569.05
568.506
568.774
567.974
567.758
566.723
567.318
567.97
568.573
571.763
570.893
572.633
569.876
570.079
572.445
570.971
570.429
570.969
568.73
571.254
568.322
568.347
566.874
566.758
565.403
566.387
564.609
567.641
567.221
566.972
566.022
567.627
566.353
567.915
568.978
565.968
565.546
567.166
567.335
567.494
565.366
568.092
570.989
567.527
566.485
567.335
566.767
563.801
563.218
561.547
561.708
564.947
565.938
562.364
563.696
564.41
561.849
565.366
567.92
566.281
566.112
566.09
565.732
564.255
563.843
564.649
563.905
565.83
564.282
564.58
566.055
565.914
568.533
566.663
566.876
567.747
571.347
568.752
568.545
567.052
567.668
568.173
566.925
565.378
567.277
567.605
567.826
567.719
568.79
568.512
568.302
565.488
566.025
565.088
565.65
569.277
565.385
565.556
566.492
565.306
563.909
563.892
564.794
564.315
565.041
566.933
567.25
567.617
567.745
566.916
566.29
563.43
564.396
563.497
564.423
564.252
564.369
564.486
565.297
564.33
565.037
566.255
565.038
566.57
566.387
564.167
564.555
562.287
563.271
563.254
560.123
562.245
564.111
564.728
563.574
565.929
563.192
561.571
561.56
562.581
563.821
562.76
561.168
559.438
559.14
559.392
556.141
557.063
557.398
557.818
557.321
558.355
556.942
557.832
556.643
556.508
558.793
558.077
557.919
560.54
562.237
564.151
561.588
561.444
561.81
560.798
561.97
560.389
560.479
559.921
560.755
559.64
557.119
558.593
556.503
555.288
553.586
552.895
555.237
553.959
554.158
554.926
556.119
558.199
558.764
556.359
558.393
557.408
556.549
557.746
555.465
556.703
554.166
553.028
551.542
553.162
555.818
554.77
556.175
556.658
558.012
556.921
555.536
555.305
554.392
556.782
556.208
554.265
554.582
558.515
557.391
556.766
558.248
555.909
553.547
552.277
552.295
551.199
551.349
552.874
553.612
554.594
554.435
555.484
556.715
557.633
556.979
558.098
558.47
558.812
557.168
562.405
559.959
561.845
561.428
559.514
556.97
557.565
558.754
559.178
557.227
558.461
557.275
559.312
558.871
559.327
558.535
558.079
557.966
557.119
556.1
556.216
555.603
555.471
555.847
557.353
561.041
564.111
563.774
564.71
563.915
562.82
562.882
562.462
562.231
563.946
564.169
563.379
565.048
565.766
566.625
565.24
564.269
563.739
565.892
565.828
563.627
564.118
560.972
561.824
562.781
564.885
564.169
563.979
563.425
562.281
564.34
563.019
565.005
565.789
565.082
563.699
563.659
563.433
563.042
562.77
561.997
562.343
562.668
561.72
560.343
562.052
560.058
562.4
565.236
564.044
562.639
560.209
561.487
562.508
563.232
563.982
560.547
560.874
562.968
563.332
563.34
563.567
561.287
562.861
562.8
562.78
563.637
562.688
560.585
562.254
565.374
563.541
565.381
565.348
565.303
565.275
565.98
566.413
564.603
564.889
566.398
563.935
564.775
565.163
563.948
566.708
564.211
565.016
562.584
562.219
561.51
558.371
558.724
558.572
557.298
558.892
559.944
559.572
560.859
561.572
559.064
559.829
562.15
559.692
560.339
559.575
559.98
562.691
560.832
561.631
560.056
560.015
561.321
560.567
559.147
561.426
560.715
561.669
563.731
563.861
561.716
559.83
560.276
561.211
559.515
558.384
559.014
560.894
557.54
559.554
557.23
558.474
558.102
557.064
554.623
553.988
555.648
553.788
553.481
553.449
554.371
553.087
553.646
552.06
551.414
552.888
552.856
552.732
553.815
554.282
554.406
556.553
555.041
556.194
556.547
557.054
556.76
555.114
555.979
556.329
557.329
557.304
557.88
559.499
561.238
559.572
558.663
559.086
560.638
562.531
560.665
560.847
558.97
559.87
559.768
560.151
561.531
560.227
559.383
557.422
557.362
557.786
557.501
558.664
557.037
559.656
559.036
558.767
558.989
559.511
558.972
560.46
560.826
560.105
558.056
557.82
556.764
559.431
557.492
556.53
556.096
555.071
557.303
556.664
555.249
555.986
557.501
556.307
555.019
552.295
553.994
556.353
557.29
555.736
557.491
557.032
556.575
557.087
555.143
555.806
553.8
555.171
552.705
552.947
554.237
553.155
553.017
552.667
552.955
551.776
553.394
552.633
553.552
553.152
554.668
552.777
553.161
553.053
555.44
555.929
553.66
555.706
554.461
553.188
555.901
556.008
554.609
553.818
551.993
553.324
554.351
552.374
552.408
553.231
555.76
555.992
556.889
555.607
555.374
556.719
556.324
556.193
556.813
559.87
559.019
559.854
558.703
560.432
560.076
561.199
559.904
558.287
557.974
555.989
555.922
556.849
556.122
555.583
554.273
555.217
555.392
558.513
558.843
555.458
556.308
558.076
558.137
556.904
557.835
557.219
558.23
556.343
556.555
557.922
557.146
557.097
558.25
559.159
559.615
558.664
559.388
559.398
561.905
561.045
558.602
558.078
558.139
555.715
557.821
555.658
556.37
553.68
552.008
554.812
554.429
553.663
554.237
554.779
555.003
552.41
553.617
553.675
552.234
553.682
553.49
554.938
554.602
554.604
554.813
555.176
555.869
553.24
551.939
555.096
554.058
550.621
551.589
552.983
554.561
555.793
553.886
552.435
552.3
550.898
550.601
550.689
549.826
551.492
550.531
551.277
550.364
550.176
549.14
549.709
551.076
550.832
554.087
552.645
553.519
550.816
548.668
549.655
548.616
550.968
550.607
550.661
550.413
553.932
553.252
553.007
551.664
552.161
552.098
551.57
549.556
548.562
549.702
550.713
548.899
549.874
549.24
548.293
547.733
549.864
550.216
551.947
551.469
552.171
552.811
553.783
553.668
549.661
549.583
545.587
545.678
546.944
546.542
547.04
547.938
546.643
548.006
546.372
546.544
546.127
545.972
546.35
545.589
547.137
547.299
547.13
546.804
547.4
545.091
546.683
546.522
545.474
548.102
547.362
546.91
547.311
543.864
544.193
543.981
545.062
544.469
543.99
545.078
546.522
547.649
546.869
546.216
545.318
544.563
549.061
550.692
549.018
550.792
549.781
549.172
548.543
549.769
547.059
545.638
546.087
546.254
545.873
545.373
546.691
545.265
545.404
544.259
545.826
546.025
547.821
546.94
547.091
546.775
546.343
549.019
548.889
549.308
549.719
550.793
550.234
548.664
552.72
553.588
552.715
552.207
550.063
552.296
552.28
551.639
548.433
549.424
547.031
547.58
547.521
547.383
546.966
547.148
547.944
547.224
549.394
546.93
547.404
546.591
546.802
547.165
546.569
546.487
548.15
548.833
547.082
546.395
546.036
544.35
545.348
543.828
544.282
544.782
545.265
545.503
548.352
548.728
546.893
546.697
546.367
546.615
545.409
544.149
543.503
543.852
542.975
541.571
543.561
543.676
542.544
543.425
543.487
541.104
541.282
541.748
542.833
544.058
545.212
543.125
544.747
542.545
541.973
539.294
542.196
541.632
541.423
542.888
543.239
544.677
542.103
541.324
543.009
541.987
540.897
539.915
540.158
540.712
541.674
539.611
539.328
539.738
538.778
537.869
537.75
538.986
540.403
538.88
536.56
535.543
539.738
536.65
535.79
537.566
538.544
540.443
540.497
540.445
540.492
537.013
539.188
539.222
538.099
538.479
537.333
536.898
537.735
538.646
539.13
540.535
540.775
543.689
541.515
542.772
546.687
543.03
543.209
542.152
544.627
543.079
543.868
547.23
545.502
546.946
547.16
547.887
548.819
548.943
547.152
541.386
539.838
539.967
540.064
540.57
541.087
542.487
543.355
543.199
545.125
544.006
545.691
543.142
546.613
546.272
545.209
546.152
545.336
547.406
547.289
548.192
546.009
543.802
544.619
545.659
546.246
545.853
543.925
542.726
544.466
543.81
544.106
543.83
544.381
543.894
545.466
545.382
545.792
546.277
544.461
547.285
546.184
547.067
545.381
542.719
543.613
543.937
543.193
544.746
543.268
543.819
542.616
542.409
543.441
542.439
540.036
541.743
539.895
542.608
543.861
543.186
542.83
540.633
541.779
541.605
541.653
539.878
540.96
541.23
540.004
539.847
539.056
539.267
540.307
540.607
540.08
541.06
542.091
540.761
541.788
542.24
541.684
541.279
541.89
541.067
540.971
540.861
543.171
546.265
545.298
545.637
546.384
545.928
544.322
545.526
543.854
545.179
545.684
544.257
545.808
545.61
545.646
544.875
543.935
543.868
544.036
544.751
543.606
542.474
540.515
539.123
539.736
540.379
539.638
540.029
539.676
542.956
543.267
542.771
539.514
540.093
539.915
539.895
538.362
540.122
539.916
539.906
539.781
541.174
540.677
541.788
540.156
542.541
542.103
545.062
543.906
543.574
542.645
538.058
539.883
539.615
538.803
540.507
541.065
539.59
541.374
541.061
540.458
538.991
540.659
540.898
539.869
539.35
539.993
538.784
538.289
539.406
540.111
539.585
538.471
538.277
539.936
536.737
537.907
535.658
535.26
531.613
534.822
533.815
537.521
536.208
534.725
535.562
533.986
535.69
534.569
536.261
536.515
535.502
537.22
536.446
533.56
534.248
533.559
534.82
533.521
534.093
535.301
536.719
536.666
536.551
536.851
536.727
534.719
534.028
531.663
534.376
533.336
534.815
533.684
534.33
535.046
533.568
533.302
533.757
534.482
535.366
533.418
532.524
533.319
528.606
531.096
532.402
532.07
533.149
531.246
531.039
532.425
534.873
538.046
536.511
536.016
536.263
536.355
538.436
539.086
537.665
538.09
537.471
535.13
532.965
532.569
533.045
535.665
535.977
535.113
535.375
533.28
532.731
535.373
533.366
531.052
531.798
532.233
533.267
534.87
536.541
536.644
536.57
534.974
535.016
534.448
533.967
534.71
536.229
536.266
534.204
532.365
529.959
529.857
529.444
531.641
530.939
531.135
529.229
530.078
533.577
531.858
532.648
533.303
535.583
534.784
534.304
533.359
532.925
530.561
530.52
531.315
532.552
532.122
531.981
532.229
532.352
531.524
530.748
530.101
530.504
529.773
529.861
530.849
527.551
525.315
526.776
527.797
524.983
525.656
525.053
526.766
525.903
527.286
525.394
525.601
526.387
525.632
525.536
527.362
527.756
527.994
529.558
528.671
528.98
529.578
531.948
530.922
529.355
528.679
528.757
528.588
530.378
529.206
531.06
531.194
532.01
531.751
532.511
530.609
528.875
529.086
530.092
530.114
530.951
529.702
532.326
531.31
531.275
532.19
530.931
532.055
530.85
530.814
533.611
530.246
529.935
530.068
529.506
530.321
528.879
528.038
529.631
529.42
529.656
529.639
530.612
531.684
532.283
532.041
529.465
530.617
528.061
529.697
530.236
528.339
529.604
528.464
527.297
527.867
528.203
528.108
529.545
528.473
529.899
530.42
528.851
526.504
526.413
526.335
528.028
528.757
530.412
531.248
529.567
529.988
529.877
528.733
527.431
528.535
528.601
526.97
527.473
527.597
527.618
526.84
529.648
527.631
529.013
530.996
527.894
528.34
528.333
529.32
526.117
526.119
525.544
524.066
526.86
524.325
523.647
522.762
521.801
521.019
522.852
522.626
520.877
521.406
522.835
522.868
521.248
520.601
519.209
520.059
519.528
521.484
520.893
523.331
521.143
519.566
519.88
518.306
519.321
521.751
521.982
521.498
523.404
523.019
525.201
524.101
526.448
525.61
524.779
523.893
524.504
524.814
525.19
525.264
523.269
521.319
521.484
522.372
524.19
524.873
524.8
525.79
529.084
525.314
525.639
524.367
526.006
525.228
525.632
526.181
526.922
527.423
524.164
524.163
525.392
522.152
522.623
525.383
526.614
528.175
528.111
523.849
525.958
524.971
526.386
527.662
527.424
525.027
527.763
528
528.522
528.538
528.684
528.458
528.587
529.083
527.888
528.765
529.026
528.235
529.336
528.432
527.978
527.216
527.686
527.073
527.561
528.486
525.661
525.398
525.879
525.532
524.581
526.367
525.074
525.727
524.449
523.079
525.035
526.185
526.444
525.7
524.974
526.756
524.488
522.956
524.163
525.718
525.404
523.175
522.864
521.171
523.505
523.42
523.341
523.164
522.889
523.732
524.456
525.276
525.368
525.21
522.267
521.619
520.243
522.053
522.143
522.005
520.599
519.881
517.875
516.546
518.162
517.356
518.415
517.746
518.876
520.109
522.689
523.857
525.545
522.818
522.164
525.723
525.306
524.313
526.249
526.823
528.974
525.682
525.389
528.521
525.289
525.972
523.651
525.4
525.35
524.298
526.606
524.448
525.271
524.029
522.238
523.98
522.4
524.684
524.556
521.703
518.02
519.65
519.944
519.693
522.186
522.275
520.438
520.286
520.787
519.969
520.369
521.615
520.743
519.847
519.054
518.595
520.122
519.321
519.68
519.84
520.062
521.986
524.149
521.874
521.728
520.835
520.82
523.363
522.183
522.144
523.833
523.943
523.502
524.623
524.496
525.719
528.244
526.652
526.218
528.315
527.503
525.474
524.913
525.404
526.962
526.338
526.385
525.743
525.411
525.501
523.908
524.768
522.944
522.986
523.256
523.039
522.784
524.098
523.317
522.447
524.784
523.767
524.727
525.887
525.209
523.605
524.713
522.789
522.394
522.266
523.162
520.733
519.208
518.835
520.354
520.837
522.181
521.438
522.019
520.385
525.172
524.803
524.24
522.586
521.993
524.354
520.481
521.281
520.058
522.016
519.419
520.017
517.65
517.997
517.909
519.307
519.697
518.306
518.509
519.051
518.269
519.086
521.244
522.886
521.129
520.268
520.391
520.01
523.197
523.66
524.365
524.091
521.985
519.254
518.623
519.742
519.641
521.266
520.022
518.625
522.88
520.211
521.793
523.362
519.625
521.491
520.712
519.761
520.372
516.61
515.916
517.894
516.923
519.23
517.465
518.932
520.307
518.632
519.822
519.957
520.93
520.857
520.031
519.861
520.779
521.423
518.872
[truncated: 6,401 more rows]

## Sheet: TIM4_Angles
Column1
178.078
178.518
178.257
178.4
178.566
178.497
177.809
178.781
179.293
178.766
178.872
178.384
179.07
178.092
177.573
177.9
177.91
177.265
177.544
177.779
177.782
177.424
177.34
177.093
176.262
177.299
177.417
178.421
177.822
177.142
177.341
178.005
177.32
176.975
177.231
177.077
177.868
178.155
177.533
177.956
177.784
177.477
176.894
177.161
177.046
176.571
176.598
178.606
178.072
177.932
178.991
178.936
178.162
178.319
178.128
178.018
177.306
177.221
177.24
177.29
177.197
177.412
177.094
177.681
177.561
177.308
177.509
177.133
177.568
177.455
177.905
178.222
177.856
178.234
177.956
177.703
177.478
177.853
178.294
179.312
179.427
178.741
178.794
179.276
178.85
179.322
178.6
178.522
178.662
177.642
178.027
177.861
177.981
177.398
177.108
177.49
177.244
177.444
177.788
177.205
177.47
177.403
177.03
177.215
176.188
176.437
176.976
176.813
176.693
177.099
176.327
176.991
176.916
177.467
177.429
176.95
177.168
176.643
176.324
176.296
175.954
175.347
176.41
176.505
176.327
175.571
175.29
176.255
177.216
177.185
177.241
176.672
176.044
176.674
176.246
176.207
176.114
175.759
175.495
175.504
175.789
176.366
176.603
175.931
176.242
175.292
176.529
177.06
177.232
176.479
177.119
177.526
177.503
176.999
176.963
176.666
175.843
176.685
176.737
177.705
176.592
176.994
177.134
177.641
177.853
178.514
178.679
178.376
178.246
177.463
177.837
178.108
177.186
177.215
177.143
177.199
177.319
176.854
176.668
177.193
177.364
177.236
177.635
178.09
177.908
177.911
177.527
177.745
177.42
177.326
177.667
178.156
178.351
177.525
177.145
176.909
177.933
177.751
177.748
177.49
177.079
176.923
176.915
177.348
176.746
176.652
177.518
177.336
177.069
176.606
176.505
176.841
176.859
176.663
177.158
177.75
177.103
177.502
176.971
177.24
176.947
176.705
175.905
176.234
176.519
176.307
176.233
176.687
175.774
175.524
175.133
175.068
175.454
176.055
176.722
175.993
175.586
175.625
175.736
174.79
175.503
175.382
175.082
174.304
174.781
175.413
175.157
174.743
174.244
173.952
173.897
174.065
174.629
174.087
174.588
173.842
173.854
173.222
173.938
173.476
173.147
173.375
173.88
173.333
173.197
173.031
173.47
173.554
173.53
174.006
174.339
173.972
173.919
174.94
174.377
174.857
174.121
173.586
173.561
173.689
173.612
173.657
172.406
172.973
173.638
173.892
174.075
173.604
173.262
173.486
173.486
173.317
174.043
173.784
173.202
173.749
172.699
172.472
171.848
171.186
172.07
172.563
174.256
173.455
173.618
174.073
174.276
174.004
173.708
173.657
173.714
174.108
173.567
174.133
174.263
173.581
173.356
173.858
173.993
174.199
174.141
174.378
174.401
174.43
174.965
174.549
174.439
174.481
173.28
172.609
173.054
173.31
174.381
174.317
173.827
173.616
172.825
172.325
171.984
171.349
171.997
171.593
171.218
171.036
170.385
169.989
169.968
170.537
171.321
170.869
171.431
171.533
171.786
171.695
171.526
171.8
172.045
172.072
171.51
171.727
171.648
171.959
171.672
171.316
171.987
171.77
171.952
171.833
171.248
171.211
171.939
171.743
171.975
172.03
172.531
172.408
173.485
173.854
173.264
173.576
173.592
174.36
173.971
173.737
173.54
172.931
172.636
172.909
172.896
173.294
172.896
172.617
172.593
173.423
173.29
173.149
173.519
173.461
173.444
172.887
172.51
173.071
173.019
173.422
172.878
172.543
172.422
173.286
173.542
173.248
173.011
173.367
173.78
173.843
172.722
172.397
173.02
172.567
171.839
172.094
171.24
171.46
171.486
171.025
170.476
170.762
170.643
170.461
170.906
170.275
170.201
170.377
170.95
171.434
171.53
171.533
171.562
171.577
172.007
172.748
172.41
172.341
171.799
171.444
171.178
170.847
170.933
171.661
171.852
172.622
172.712
172.164
171.202
172.192
172.421
172.288
172.176
172.244
172.854
172.96
173.429
172.704
172.258
172.083
173.212
172.895
172.793
172.52
171.58
172.015
172.143
172.599
172.606
172.891
173.245
172.477
172.611
173.815
173.227
173.463
173.023
171.299
172.272
172.296
172.647
172.459
172.194
172.653
172.414
172.776
172.653
172.698
173.239
173.43
173.571
173.518
173.66
173.116
174.55
174.604
173.538
173.557
173.555
173.25
173.06
173.018
173.057
173.463
173.672
173.903
173.829
172.681
172.425
171.939
172.928
172.757
173.111
172.673
173.144
173.254
173.112
172.363
172.369
172.647
172.955
173.299
173.444
173.163
173.298
173.73
174.325
173.323
173.613
173.638
173.299
173.263
174.51
174.161
173.8
173.941
173.819
174.019
173.859
173.924
173.176
173.339
173.023
174.078
174.649
174.606
173.978
174.519
174.571
173.203
173.974
174.045
173.655
173.731
173.795
173.547
173.816
173.582
174.444
174.22
173.686
173.454
173.431
173.914
174.002
174.342
174.829
175.08
174.473
174.403
173.798
173.109
173.427
173.777
173.404
173.762
174.52
174.365
173.917
173.43
174.031
174.103
173.59
174.202
174.691
175.193
175.18
175.485
175.689
175.312
175.156
175.978
176.698
176.856
176.553
176.277
176.311
175.669
175.934
176.784
176.263
176.321
176.503
177.014
176.682
176.925
176.856
177.031
176.277
176.258
175.386
175.417
174.656
174.631
174.831
175.102
175.248
175.583
175.506
175.063
175.206
174.853
174.809
175.401
175.089
175.483
175.723
175.466
175.207
174.266
174.845
175.455
174.461
174.341
174.798
174.131
174.65
174.168
174.429
175.109
175.633
175.065
175.477
175.038
175.138
174.147
174.68
174.893
175.099
175.463
176.182
176.315
176.407
175.972
175.348
175.726
175.302
175.939
175.578
175.756
176.327
176.704
176.313
176.261
176.383
175.518
175.272
175.499
174.836
175.023
174.872
173.791
173.292
173.62
174.646
174.318
174.722
174.801
175.734
175.057
175.607
176.098
176.571
176.425
176.125
176.706
175.622
176.515
175.935
175.054
175.201
175.057
174.967
175.174
175.272
174.91
176.19
175.964
176.402
176.157
175.774
175.315
175.645
175.523
176.266
175.486
175.657
175.4
176.176
175.856
175.409
175.787
175.396
174.764
174.52
174.894
175.192
175.657
175.743
175.815
175.582
176.068
175.571
175.172
175.84
176.675
176.225
176.86
175.833
175.871
176.284
176.467
176.817
177.072
176.917
176.837
176.132
175.782
176.268
176.596
176.136
175.417
174.796
175.907
175.881
175.487
175.892
176.105
176.313
176.978
177.827
177.99
178.495
178.61
179.53
178.833
178.969
179.909
178.9
178.11
178.753
178.087
177.65
178.375
178.271
178.953
178.869
178.458
177.749
177.785
177.717
177.52
176.833
177.545
177.373
177.448
177.372
177.175
177.393
177.501
177.783
177.243
177.01
176.668
175.903
175.602
175.107
175.483
175.996
175.199
175.449
175.457
175.972
177.033
177.452
176.336
176.081
176.472
175.875
177.5
176.91
177.386
176.859
176.933
177.237
176.648
176.423
176.386
176.896
176.689
175.879
175.541
175.848
175.864
175.524
174.991
175.817
175.227
175.002
175.448
175.467
175.853
174.761
176.082
175.45
175.343
176.077
176.452
177.258
177.514
176.907
176.538
176.91
175.838
176.137
177.027
176.759
177.203
176.938
176.405
175.732
177.591
176.018
176.351
176.282
176.084
175.724
175.858
176.512
176.272
176.938
177.416
176.769
176.179
176.002
176.067
176.229
176.349
176.568
177.136
176.465
176.943
177.658
177.728
177.639
178.036
178.281
177.534
178.088
176.809
177.333
176.611
176.377
175.62
175.878
175.094
175.002
175.267
175.217
174.93
174.803
175.582
175.698
175.69
174.88
176.093
176.827
175.524
174.914
176.063
175.592
175.979
176.843
176.613
176.237
175.171
174.757
175.45
175.883
175.051
175.622
176.264
176.139
175.846
176.127
175.725
176.035
176.184
175.791
175.985
175.272
174.463
174.864
175.794
175.717
175.752
176.162
175.112
175.084
174.824
174
174.297
174.204
174.874
174.941
175.457
175.263
175.526
176.455
176.964
175.035
174.456
175.027
173.92
174.363
175.095
175.677
175.86
175.3
176.506
175.718
176.491
176.422
177.08
176.605
176.403
176.854
176.782
177.759
177.311
176.449
176.31
176.98
177.123
176.593
176.975
176.687
176.664
177.158
176.395
176.323
176.168
176.664
176.011
175.882
176.345
176.743
175.625
176.146
175.779
176.286
175.955
175.88
176.475
175.695
176.098
176.255
175.816
176.043
176.868
176.973
176.439
177.335
177.247
177.653
176.162
175.925
176.514
176.901
177.612
177.723
177.49
178.423
178.471
178.815
178.556
178.429
178.146
177.88
177.726
178.222
178.215
178.079
177.914
177.976
176.623
177.221
177.802
177.637
178.008
178.348
178.571
178.917
179.255
178.901
178.828
179.563
179.067
179.669
179.053
178.998
178.681
178.861
178.786
178.595
178.651
178.687
179.66
178.816
178.932
179.47
178.79
179.756
179.557
179.635
179.515
178.674
179.318
179.486
179.138
179.314
178.878
177.995
178.317
178.058
178.368
178.283
178.937
179.486
178.29
178.647
178.334
178.402
178.155
178.351
178.752
178.109
178.406
177.582
177.393
176.978
177.695
177.903
178.316
177.835
177.759
177.253
176.89
176.479
176.796
176.369
176.464
177.193
176.762
176.191
175.659
175.432
175.272
175.22
174.421
174.401
174.72
174.748
174.59
173.934
174.044
173.433
174.26
173.667
172.569
173.488
173.924
173.304
173.279
174.181
173.665
173.828
174.084
174.535
175.038
173.825
173.598
173.875
173.874
174.365
173.814
173.854
174.278
175.574
175.574
175.174
174.818
174.422
173.69
173.989
174.73
174.395
174.441
174.006
173.882
174.639
174.43
174.81
174.586
174.998
174.365
174.611
174.409
174.252
174.994
175.317
176.03
176.126
176.057
176.179
175.454
175.366
175.401
174.872
176.148
175.654
174.707
173.772
173.306
173.139
173.481
172.495
174.133
174.172
174.303
175.45
175.749
175.075
175.778
174.312
174.069
174.251
173.883
173.866
174.424
173.965
174.123
174.298
173.594
174.12
174.62
175.204
174.375
173.34
173.386
173.074
173.304
172.752
173.336
173.248
172.898
171.987
171.414
172.324
172.326
172.712
172.369
173.382
173.017
172.557
172.675
172.549
172.533
172.936
172.468
172.913
173.02
173.034
173.152
172.645
172.781
172.194
172.013
172.653
173.843
174.101
173.686
172.358
172.49
172.323
173.888
173.315
174.024
172.586
172.768
172.555
172.039
172.853
172.314
171.938
172.567
173.667
173.549
173.846
174.478
173.948
174.105
174.373
174.638
174.097
174.616
174.126
174.407
174.26
174.883
174.76
174.061
174.651
175.169
175.129
175.851
175.365
175.406
175.622
174.668
174.19
174.315
174.299
174.69
174.785
175.241
174.344
174.261
173.564
173.87
173.343
173.985
174.194
174.623
173.462
173.944
173.804
175.029
175.151
176.042
175.586
176.575
176.873
177.356
176.347
176.735
177.237
177.618
177.727
176.71
175.807
175.783
175.192
174.796
175.161
175.331
173.818
173.916
173.968
173.815
174.408
174.221
174.836
175.083
175.38
176.29
176.389
176.213
175.332
175.141
175.994
175.325
175.607
175.128
174.644
174.079
174.606
174.623
175.427
175.11
174.978
175.095
175.015
175.329
175.618
175.238
174.522
175.69
175.605
175.377
175.006
175.342
175.369
174.343
174.546
174.772
174.7
174.174
174.002
174.122
173.461
173.454
173.974
173.863
174.616
174.5
174.916
174.931
175.286
175.626
176.226
176.757
176.752
176.444
176.228
176.42
175.975
176.693
175.873
175.602
175.654
175.604
174.787
175.823
175.323
175.752
175.495
176.633
175.651
176.09
176.725
176.813
177.145
176.608
176.253
176.38
176.409
176.912
176.687
177.013
176.764
177.024
177.198
176.474
176.822
176.702
176.559
176.715
177.414
177.427
177.268
176.709
176.564
176.305
176.385
177.243
176.932
176.378
177.431
177.406
176.679
178.054
177.898
176.668
177.147
176.392
176.461
175.239
175.042
176.018
175.38
176.163
175.824
176.328
176.254
175.642
175.83
175.152
175.74
175.837
174.628
175.242
175.791
174.806
174.298
173.591
173.461
172.874
173.172
173.482
173.562
173.773
173.463
174.117
173.466
173.601
174.047
173.498
173.338
173.62
174.085
173.844
173.887
173.915
173.404
173.425
172.76
173.157
173.986
173.253
173.969
174.221
173.586
174.044
173.95
173.359
173.771
173.307
173.388
172.989
173.803
174.32
174.338
173.824
173.137
173.534
173.413
173.81
173.707
173.447
173.215
172.71
172.356
171.572
172.642
172.261
172.393
171.77
171.975
173.346
173.314
173.653
173.703
173.648
172.505
172.885
173.719
173.751
173.257
172.894
172.088
172.973
173.487
172.354
172.516
172.521
171.922
171.618
172.902
172.59
172.526
172.397
172.597
172.544
172.086
172.658
172.466
172.535
172.705
172.919
172.995
173.041
172.019
171.573
172.714
172.659
172.456
172.101
172.697
172.335
172.254
171.928
172.584
173.201
173.434
173.521
173.511
173.544
173.753
173.512
173.434
172.504
172.477
172.34
172.369
172.633
173.218
173.94
174.053
173.986
172.932
173.069
173.88
173.886
174.984
174.469
174.575
174.84
173.78
173.953
173.661
174.516
173.922
174.079
173.523
174.127
173.761
173.574
173.467
172.518
172.333
171.585
171.348
171.237
170.953
171.175
171.379
171.906
172.603
172.242
172.683
171.863
171.012
170.31
170.922
171.504
171.755
172.247
171.399
172.799
172.887
173.129
172.706
173.281
172.983
172.314
172.821
173.447
173.729
173.983
173.476
173.795
174.297
174.099
174.455
173.728
174.523
175.1
175.264
174.847
174.476
174.351
174.66
174.609
175.269
174.545
175.27
175.11
176.009
174.493
174.165
174.416
173.997
174.455
174.585
174.239
174.52
175.062
174.856
174.427
174.293
175.321
175.211
174.248
175.37
175.387
175.768
175.667
176.464
176.407
176.426
176.875
176.468
177.067
176.605
177.249
176.1
176.096
175.687
175.07
174.495
174.487
174.024
173.876
173.807
174.292
174.951
174.055
174.092
174.045
173.808
173.612
173.972
174.001
173.827
173.96
173.971
174.764
174.303
174.691
174.487
175.462
175.934
175.608
174.814
174.152
174.058
174.462
174.122
174.142
173.682
173.576
173.569
174.077
173.206
173.251
173.796
174.144
174.475
173.924
174.224
174.558
174.808
174.533
173.81
174.948
174.329
173.677
173.283
172.999
173.122
173.864
173.751
173.912
173.672
172.523
172.502
172.069
172.364
173.178
173.073
173.676
174.328
174.712
174.815
174.802
174.541
175.415
174.581
174.449
174.839
173.9
173.474
173.739
173.325
173.543
173.91
173.456
173.712
173.788
174.13
173.249
175.059
173.863
174.073
173.707
174.627
174.563
174.478
174.624
174.722
174.954
174.417
173.923
174.041
174.469
173.742
174.422
173.648
173.639
173.851
173.993
174.303
173.686
173.556
174.162
174.182
173.168
173.594
173.469
173.267
173.91
174.074
173.424
173.834
173.712
172.465
172.096
172.413
171.664
171.67
170.968
171.281
171.12
171.242
171.415
171.57
171.848
172.9
172.93
173.125
172.766
172.625
173.162
173.358
173.334
173.657
174.391
175.189
174.415
174.365
173.414
173.666
174.57
174.715
174.915
175.09
175.776
175.752
175.345
175.057
175.05
174.353
173.508
172.999
172.431
172.658
172.269
172.677
173.45
173.968
174.923
175.954
175.14
175.598
175.595
175.535
175.768
175.703
175.549
174.715
175.28
175.386
175.279
174.339
174.568
174.881
174.335
174.269
173.326
172.983
172.979
173.276
173.482
174.23
174.664
175.323
174.564
173.606
173.434
172.923
172.287
172.838
172.979
173.114
172.655
172.544
172.917
172.75
173.058
173.573
173.313
173.831
173.523
173.193
172.664
173.535
174.152
174.258
174.741
175.78
175.579
175.886
175.8
174.429
175.415
174.996
174.388
175.412
174.65
174.918
174.96
173.771
173.995
173.596
174.73
174.648
175.024
175.668
175.425
175.055
175.207
175.589
175.857
175.553
175.909
175.292
174.588
173.523
174.076
174.383
174.036
173.961
173.587
172.906
172.719
173.684
173.226
173.721
173.537
173.001
173.563
174.124
173.353
172.843
174.332
174.002
174.897
174.29
174.282
173.708
173.431
172.917
173.271
173.76
173.388
171.926
172.403
172.707
173.239
171.737
171.98
172.719
172.779
172.644
172.354
172.386
173.345
173.008
173.103
173.324
173.377
173.863
172.627
172.631
172.063
171.699
171.436
171.771
172.638
172.132
172.133
172.404
172.392
172.216
172.259
172.159
172.079
173.521
173.547
173.28
172.696
173.129
171.571
171.052
171.503
172.576
172.018
171.512
171.526
171.172
171.791
171.791
172.738
171.157
171.481
171.385
171.464
171.032
170.613
169.506
170.415
169.538
169.959
170.667
169.874
169.798
171.096
170.226
170.272
170.394
170.889
171.391
171.154
171.61
172.024
171.638
171.477
171.947
171.529
171.068
170.177
169.156
169.58
169.318
170.371
170.186
171.221
170.352
170.892
171.311
172.001
170.48
170.656
170.898
171.383
170.865
171.447
170.263
170.952
171.119
171.631
170.194
170.533
170.112
169.839
170.983
171.437
171.465
170.994
171.17
170.545
170.783
170.793
170.792
[truncated: 23,769 more rows]

## Sheet: TIM3_Distances
Column1
231.896
232.009
232.877
233.292
235.389
233.443
233.487
234.834
234.991
233.348
233.246
233.883
232.467
232.388
233.44
232.982
233.701
233.584
233.961
234.441
233.431
232.634
232.106
231.439
231.31
231.676
230.604
231.046
230.768
227.78
227.764
228.726
228.528
229.154
226.491
227.571
227.624
229.409
227.238
229.28
228.871
230.024
229.387
228.476
227.739
227.909
227.065
227.588
227.104
228.606
226.514
228.164
226.701
226.082
229.697
228.525
228.305
228.412
230.207
230.788
229.093
230.467
231.174
231.759
229.892
230.352
228.224
228.547
229.474
229.467
228.273
228.885
228.979
227.745
226.257
227.878
227.14
226.954
226.97
228.31
227.971
227.189
226.026
224.4
223.632
224.799
224.628
225.589
225.529
223.773
225.103
225.112
224.556
223.508
226.443
225.711
225.348
224.161
223.002
224.009
223.744
224.737
223.11
222.924
222.489
221.882
221.579
222.177
221.579
220.041
222.72
219.669
222.437
221.935
223.361
219.358
219.337
219.696
221.928
222.262
221.389
222.053
222.151
222.649
223.109
222.649
222.258
222.194
223.375
222.348
224.171
222.172
221.859
221.239
219.776
217.489
219.152
218.389
217.407
217.256
217.311
217.749
218.222
214.592
213.696
215.375
216.032
217.679
218.351
218.848
217.269
217.256
218.947
218.167
218.167
216.115
216.836
216.376
216.724
216.884
214.526
213.669
214.948
215.372
214.518
215.185
215.103
214.372
214.111
214.369
216.575
216.598
215.937
215.991
216.974
216.516
215.269
215.305
214.823
215.462
215.452
217.573
215.71
216.833
216.093
215.204
215.513
215.161
215.008
214.541
214.167
213.177
210.448
211.876
213.423
213.365
213.772
212.913
215.018
214.435
215.172
218.375
216.984
216.07
216.768
216.13
216.238
216.119
215.645
214.697
212.913
211.734
212.147
210.161
210.832
208.954
208.251
209.68
210.951
209.211
208.597
208.831
208.594
208.768
207.253
209.919
209.425
209.932
208.552
209.442
209.633
210.738
210.731
211.407
211.605
212.175
212.771
213.218
213.008
215.298
212.437
212.772
212.727
213.24
212.534
210.947
212.029
210.219
210.244
212.017
210.345
210.419
210.229
208.558
207.948
209.367
209.449
212.073
211.602
210.571
211.495
212.553
212.616
212.054
214.045
212.174
212.404
211.971
212.806
213.121
212.509
213.045
212.664
213.956
212.703
212.199
210.75
210.279
209.721
209.452
208.538
210.422
210.573
210.84
212.402
213.021
211.123
212.949
211.303
210.602
210.798
210.139
211.847
209.414
208.093
207.174
204.719
205.619
207.178
205.233
204.717
203.571
202.217
203.512
203.373
202.583
202.873
202.506
201.496
202.807
201.671
200.835
203.572
204.155
204
204.108
202.936
200.756
201.873
199.793
201.879
202.93
203.313
203.343
203.598
203.517
205.49
204.419
203.726
204.943
205.256
203.956
203.338
203.485
203.088
202.996
203.462
204.032
202.704
204.759
204.279
203.278
202.839
202.642
202.203
203.427
203.205
205.07
206.443
206.016
204.742
207.522
205.96
206.702
205.246
205.33
204.854
205.403
205.106
204.413
202.787
204.891
204.476
204.713
203.97
204.62
206.332
205.34
204.401
203.73
203.013
203.841
203.916
203.388
205.281
203.023
204.73
205.96
205.96
207.598
208.228
208.69
208.987
208.39
207.987
207.866
206.972
208.551
208.325
208.462
207.803
205.694
205.376
205.995
205.976
205.919
208.058
207.15
208.039
207.362
206.919
207.051
206.346
207.369
207.021
206.687
205.585
205.455
205
204.339
205.506
205.834
205.374
205.752
205.975
205.88
203.877
204.374
203.049
204.585
205.33
205.816
204.604
204.828
203.855
205.053
204.503
205.66
205.204
205.486
205.329
205.499
205.497
206.638
206.514
205.701
205.179
205.119
204.204
204.711
204.159
204.62
207.879
205.717
204.595
205.963
206.387
205.852
207.257
206.859
206.336
206.737
206.225
208.008
206.91
207.796
207.911
208.473
208.077
206.09
206.836
206.155
207.67
207.412
206.965
208.746
207.566
206.161
206.414
205.294
205.005
204.764
204.598
203.172
203.297
203.749
204.285
206.869
204.558
205.609
207.484
208.588
206.567
206.592
207.235
207.482
206.23
207.469
208.948
208.365
208.764
208.016
208.951
210.079
209.624
208.764
209.567
209.08
208.07
207.939
205.297
205.989
203.474
204.017
203.926
202.95
202.913
203.953
203.522
204.327
204.577
205.008
206.663
207.202
207.048
207.073
207.71
205.962
206.771
207.243
207.227
206.455
205.38
205.283
206.665
204.774
203.708
203.026
204.195
205.045
203.987
203.46
202.192
201.555
201.8
203.183
203.307
201.89
200.82
202.525
203.71
203.477
203.929
203.58
202.933
201.956
202.939
202.269
205.793
207.092
206.832
206.299
204.364
204.488
204.622
203.645
203.198
203.164
203.198
204.382
205.292
204.672
205.014
203.234
201.76
202.229
202.389
201.496
203.553
203.49
203.883
205.431
206.118
205.444
207.195
206.228
205.806
205.029
206.813
203.955
204.379
203.976
203.008
203.46
205.194
205.526
204.812
205.146
205.34
203.71
204.819
205.106
205.726
204.494
205.488
205.318
204.325
204.552
204.542
203.611
203.292
202.192
202.199
200.609
201.504
202.878
203.89
202.509
203.896
203.65
205.071
205.602
205.271
203.277
204.557
202.924
204.635
203.584
203.083
202.646
202.121
201.604
202.74
202.479
203.159
200.732
201.546
202.966
203.545
204.059
203.968
204.61
203.162
202.078
203.567
204.457
204.427
203.391
203.387
203.351
203.438
202.455
202.599
202.009
202.688
202.522
199.264
200.353
200.405
199.808
201.045
199.691
199.236
199.151
199.473
198.272
198.663
200.055
199.176
200.533
199.94
198.708
198.247
198.618
199.166
199.192
200.54
200.248
198.367
197.483
198.458
197.756
196.963
198.113
196.448
196.479
195.461
197.858
199.255
197.936
198.726
199.197
198.919
199.454
199.892
199.825
200.073
200.106
198.709
198.129
197.884
197.326
198.088
198.174
197.38
196.557
197.956
198.832
197.881
197.829
199.147
196.745
196.906
196.032
194.73
195.335
194.034
194.946
195.9
198.242
198.566
198.826
198.76
198.475
197.915
196.534
196.401
197.696
197.886
199.111
198.717
198.107
198.152
197.873
197.322
196.828
196.63
196.416
197.894
198.607
199.656
200.245
201.67
200.637
200.186
200.24
198.554
199.835
200.462
200.742
201.422
201.67
202.663
202.214
201.019
201.235
202.54
201.951
202.766
203.71
202.436
201.438
201.967
202.236
203.332
203.655
203.026
204.328
204.268
203.856
203.784
203.928
201.785
201.424
202.243
203.803
203.938
201.77
201.11
199.477
200.137
200.753
203.428
202.245
202.871
201.541
201.56
201.192
201.586
203.134
203.51
205.186
206.095
205.865
207.409
206.256
206.053
204.588
205.07
203.692
203.82
203.497
205.809
205.584
206.001
206.451
205.162
206.22
206.606
205.081
203.759
204.47
204.323
204.929
203.372
202.891
203.794
202.058
202.858
204.302
205.229
206.565
205.07
204.266
203.91
204.533
205.812
205.908
206.067
206.566
205.807
206.394
205.509
206.646
206.382
205.367
204.018
204.842
205.119
203.598
205.893
206.076
204.841
205.246
203.387
203.732
204.694
205.129
203.678
204.861
202.462
202.583
202.955
202.57
201.607
202.626
202.783
203.68
203.223
202.053
203.46
201.936
201.145
201.343
201.625
200.564
200.792
200.332
202.07
202.45
201.448
201.955
204.706
201.763
202.805
202.385
202.41
203.192
204.934
204.567
204.49
203.207
202.751
203.222
204.141
203.453
204.272
203.554
203.546
202.914
203.219
203.568
202.709
202.283
202.191
203.016
202.861
202.488
200.929
201.651
201.104
200.627
200.468
200.586
199.837
199.208
199.098
199.047
200.329
200.535
200.523
199.465
198.343
199.18
199.358
199.781
198.721
199.165
198.439
198.416
198
198.056
198.704
200.8
200.024
200.745
201.175
200.393
199.291
200.021
196.948
200.566
199.512
199.485
199.445
198.769
198.547
199.132
198.52
197.879
197.486
198.373
198.053
199.739
200.251
198.368
199.694
199.142
201.819
201.929
200.507
202.059
202.651
201.007
200.775
199.978
200.545
200.263
198.732
199.376
199.132
198.658
198.811
198.384
197.943
198.744
199.789
200.252
200.824
200.327
200.11
201.03
201.457
201.722
200.816
201.886
203.171
203.63
205.151
202.713
203.496
202.106
204.173
202.229
203.648
203.082
202.729
203.138
202.298
201.391
201.691
200.668
200.661
201.088
201.241
201.769
200.805
199.605
200.319
200.929
202.947
201.5
200.758
200.754
200.768
204.201
201.735
200.659
201.654
201.837
202.892
201.78
201.934
202.761
201.994
201.528
203.405
202.673
203.619
203.406
203.751
203.647
203.089
203.424
202.827
205.371
203.304
203.802
204.677
202.98
204.985
203.364
203.866
203.75
201.602
199.951
202.344
201.911
202.007
201.41
201.436
200.976
199.371
198.101
198.865
199.466
198.759
199.231
199.768
198.861
199.389
200.06
198.893
198.479
199.196
199.413
198.649
200.187
201.181
198.451
201.818
201.425
201.331
200.213
201.356
199.704
202.187
202.365
201.489
200.629
200.327
200.876
201.416
202.155
200.098
200.335
201.085
200.295
199.651
203.1
201.307
200.981
199.835
200.262
201.326
200.142
198.132
200.421
197.622
198.372
196.748
198.572
197.336
198.065
196.775
198.101
198.716
199.971
196.973
197.621
198.357
197.907
199.137
198.409
195.52
198.133
198.197
198.819
199.997
199.126
199.994
198.748
201.834
200.83
200.827
201.208
201.862
200.363
201.148
201.739
202.284
201.893
201.167
201.32
203.792
204.092
202.941
202.687
202.563
200.216
199.195
198.241
198.509
198.701
201.005
198.922
198.966
197.066
198.218
199.16
200.323
198.853
199.045
198.643
198.866
200.228
200.95
200.813
201.418
200.718
201.786
202.815
200.643
200.111
198.751
198.589
199.183
197.642
198.445
198.438
197.561
197.338
198.272
199.737
199.275
199.105
197.555
198.059
198.212
196.664
199.756
199.297
199.021
198.524
197.932
196.533
196.414
197.841
195.765
197.708
198.324
197.862
197.603
198.902
199.205
197.485
197.033
196.381
197.049
199.096
199.173
200.011
200.144
199.588
201.028
197.92
198.441
197.735
200.515
197.394
200.05
199.797
199.987
199.071
200.354
199.224
201.939
200.307
202.255
202.103
198.258
200.303
201.371
199.063
199.214
197.821
197.916
198.189
198.787
199.044
199.721
199.13
197.598
196.689
199.515
200.401
200.245
201.051
199.67
198.324
197.835
199.871
197.833
198.382
199.667
199.599
199.173
197.739
197.119
197.69
199.21
198.388
197.267
200.415
199.659
197.484
196.051
197.005
198.589
197.201
197.996
198.006
198.52
198.602
198.347
198.46
200.392
199.346
199.25
198.414
198.369
197.362
197.558
198.883
198.343
200.361
199.156
199.107
199.683
197.814
199.689
200.599
200.948
200.699
201.961
201.023
200.507
200.491
200.025
200.368
200.311
199.768
199.428
197.379
197.007
197.582
198.41
196.717
196.102
196.896
197.58
196.433
197.072
197.92
197.558
196.786
196.678
196.356
197.7
197.753
196.661
197.025
198.352
198.735
197.955
197.392
195.903
198.249
197.684
198.506
198.493
201.343
199.782
199.78
201.219
201.465
201.279
200.587
203.017
201.441
201.775
201.495
201.98
201.667
200.13
201.714
202.404
200.599
200.87
201.05
200.062
199.613
199.425
198.837
199.322
201.555
200.57
200.978
199.574
199.773
199.285
199.26
200.249
200.138
199.595
201.085
201.219
201.07
200.989
198.567
199.218
197.827
196.638
196.278
196.821
196.358
196.183
196.146
197.161
196.702
197.953
196.281
196.644
196.155
195.232
195.899
196.259
194.536
196.667
197.2
196.497
195.418
196.266
195.272
196.378
195.9
195.582
195.909
195.942
196.989
198.113
197.06
197.241
197.815
197.865
197.425
196.399
196.887
195.954
196.707
198.077
197.978
195.991
195.461
195.643
195.09
194.913
195.362
194.095
195.004
195.355
194.884
194.666
195.596
193.842
195.627
194.221
194.204
193.831
192.861
192.036
190.431
188.83
190.617
190.699
189.532
189.343
190.215
190.479
190.836
190.267
191.498
191.143
192.535
191.757
190.618
191.18
191.556
193.162
192.502
193.85
193.744
193.04
192.307
192.975
194.044
193.024
193.91
192.904
191.755
192.209
194.669
194.11
195.784
196.123
195.383
195.572
196.011
195.749
194.19
194.599
195.478
195.883
195.763
195.281
196.18
195.307
196.949
197.726
199.586
199.146
199.359
197.532
196.065
197.099
197.53
196.819
195.106
195.024
194.646
200.11
200.189
200.429
199.107
196.955
195.074
195.48
196.305
195.742
194.617
194.717
196.305
197.106
199.318
196.143
197.196
197.036
193.76
194.22
193.206
194.748
195.341
196.161
195.09
196.407
199.375
197.318
197.815
197.971
198.425
198.201
196.834
198.078
197.322
200.765
197.245
197.808
198.787
197.087
196.586
195.117
196.387
197.016
198.341
196.829
195.381
195.112
195.396
195.585
195.759
194.648
193.218
195.053
190.131
191.2
190.523
191.353
190.431
189.66
192.51
189.488
190.747
189.719
190.484
191.109
190.381
192.253
190.762
192.373
191.783
192.756
194.21
193.835
194.884
195.142
195.842
195.515
197.571
195.525
196.328
195.492
197.174
196.09
198.383
199.824
200.786
199.487
198.533
199.057
195.531
195.019
193.691
195.676
196.456
194.236
191.687
191.815
192.113
193.423
191.594
192.264
192.57
192.455
192.618
191.788
192.535
193.115
191.427
191.484
191.988
190.927
191.82
191.34
189.323
190.254
188.431
189.66
190.492
189.867
188.259
189.999
190.567
189.805
189.677
188.711
192.164
190.126
189.277
189.709
191.93
190.735
189.744
189.499
191
189.124
189.166
191.482
190.798
192.124
193.659
193.448
192.42
192.243
194.328
195.595
194.975
196.852
195.642
194.735
195.911
195.946
195.067
196.085
195.139
195.265
194.3
194.085
194.111
194.597
194.13
194.8
195.227
195.12
195.203
196.2
196.064
194.032
193.371
193.473
195.41
194.335
196.184
195.561
197.887
196.976
198.654
199.284
198.715
197.784
196.915
197.743
199.187
197.769
197.655
196.843
197.855
198.58
198.882
197.441
199.276
198.638
197.285
199.175
197.149
197.512
196.696
197.346
199.987
201.414
201.666
202.8
203.016
201.258
201.662
200.76
199.702
199.226
200.006
200.307
202.238
202.274
202.762
202.105
201.353
201.445
201.363
200.22
199.513
200.334
199.337
197.334
196.748
196.67
194.547
197.286
197.934
198.808
197.444
198.674
198.176
198.626
197.909
199.703
199.289
198.28
198.027
198.94
198.166
197.942
197.821
199.154
199.588
200.094
199.929
199.134
199.913
198.792
198.953
197.619
199.018
199.313
199.026
197.111
197.247
197.159
195.963
198.649
196.998
196.577
196.562
197.144
197.774
194.449
195.684
195.307
195.989
196.862
196.711
195.691
195.48
197.419
197.939
198.069
197.944
198.011
196.756
196.227
193.403
194.93
194.142
194.106
192.903
192.637
191.612
191.417
191.897
191.28
192.769
193.197
192.856
191.519
190.729
190.31
192.93
191.912
190.518
191.829
191.567
192.877
193.081
193.913
193.675
192.574
193.612
194.194
192.292
192.781
194.851
195.334
195.142
195.614
195.753
194.789
194.827
194.577
195.142
195.346
195.219
195.229
196.285
197.222
194.98
195.048
197.158
195.103
195.522
195.244
196.284
196.917
196.573
196.415
196.344
197.85
198.591
201.608
198.626
198.592
199.985
199.731
198.901
197.869
197.87
197.379
197.451
197.71
199.186
199.079
199.122
199.093
200.449
199.537
198.809
200.355
200.37
200.031
199.846
199.802
197.613
199.901
199.545
198.121
198.688
198.154
199.297
197.386
197.841
198.844
197.838
197.345
198.163
197.901
200.579
199.874
198.532
197.944
197.819
197.384
197.221
198.505
196.395
196.262
197.075
197.888
197.786
197.025
198.08
197.332
195.848
196.406
194.369
194.228
194.551
194.474
194.29
193.571
194.42
194.538
194.366
193.981
192.586
194.826
193.206
194.204
193.8
195.046
195.162
193.583
192.663
193.019
192.602
190.744
193.23
191.733
190.645
190.282
191.298
192.499
192.575
192.069
192.62
193.374
193.674
193.116
195.872
196.196
194.149
194.069
193.709
193.503
193.063
194.658
194.432
194.808
195.18
195.204
195.702
193.257
194.621
195.911
195.928
194.917
195.342
196.842
195.602
194.784
194.647
193.873
192.438
192.791
193.168
193.606
193.372
193.663
193.727
194.077
193.029
193.945
193.682
194.413
194.903
194.082
193.709
191.624
193.526
193.041
190.748
189.216
189.134
188.782
188.008
189.061
189.79
189.619
189.985
190.921
190.802
190.818
191.148
191.645
190.295
191.333
189.515
188.323
189.13
189.675
191.252
190.481
191.868
191.889
191.692
191.326
189.617
188.809
189.586
189.7
191.951
193.246
193.654
191.089
191.588
190.984
189.25
188.783
188.133
188.751
188.336
186.585
184.332
185.769
188.091
188.124
187.754
188.555
187.611
186.419
189.629
187.015
188.497
189.555
188.361
188.195
189.421
187.331
187.635
188.651
188.238
188.674
187.571
185.489
185.659
186.293
186.937
187.052
186.43
185.167
184.669
184.935
183.169
185.026
[truncated: 6,401 more rows]

## Sheet: TIM3_Angles
Column1
173.998
174.38
173.538
176.669
176.921
176.096
174.201
175.996
173.463
177.373
176.068
178.358
179.473
177.532
177.541
178.302
179.874
177.451
178.529
176.768
175.199
173.527
171.048
172.81
175.217
175.177
175.373
175.744
178.004
177.824
175.64
177.491
178.548
178.031
174.973
178.14
175.596
176.199
177.429
178.321
174.878
176.489
174.578
173.828
173.264
173.105
176.24
176.305
176.211
176.038
174.87
176.034
175.221
175.86
176.266
177.289
178.504
177.436
179.045
177.611
179.43
177.804
176.815
178.466
179.389
176.801
174.759
177.008
177.829
176.453
175.698
176.751
175.798
176.746
175.449
175.375
176.087
176.7
176.377
178.017
176.51
175.645
177.166
176.605
175.665
177.088
175.776
176.93
176.737
178.087
174.756
173.562
173.356
173.542
173.086
174.825
173.322
173.115
173.422
174.893
174.849
173.726
173.017
174.599
172.91
174.932
176.574
175.902
176.135
176.178
177.933
175.15
177.715
176.823
175.767
176.571
177.41
175.243
174.831
174.604
174.241
174.811
174.993
174.417
173.591
172.376
171.47
170.899
171.108
172.579
174.449
171.224
171.955
172.121
173.198
172.62
172.08
173.357
174.108
172.348
172.465
170.199
170.842
169.009
170.822
170.37
169.672
169.306
173.549
172.806
174.118
171.726
174.644
172.985
169.078
169.609
166.586
167.125
169.066
169.155
170.962
169.329
171.273
169.478
168.909
171.947
168.829
173.103
170.856
171.441
172.396
168.749
167.47
168.238
169.668
169.361
170.482
169.14
167.537
166.757
170.002
167.518
169.848
167.686
167.352
165.23
165.799
168.046
169.451
171.99
170.591
171.205
169.938
169.929
172.012
171.774
172.531
171.625
170.386
169.721
166.847
168.601
168.875
170.513
168.792
168.38
168.101
171.04
168.769
169.987
167.585
167.124
164.309
169.15
169.032
168.091
166.606
165.566
167.229
165.603
167.124
168.466
170.77
173.015
172.567
172.723
174.286
171.439
171.255
171.953
173.379
174.541
170.55
173.36
171.56
175.487
172.724
171.007
173.246
173.103
174.209
173.252
172.925
175.066
169.102
168.942
170.786
170.256
169.697
169.04
170.525
170.314
172.461
172.364
172.549
171.294
173.713
172.906
174.322
173.793
171.993
171.477
172.042
171.323
172.685
173.723
173.503
172.833
174.297
175.156
173.826
173.26
174.249
173.359
175.01
172.065
173.721
173.454
173.81
175.329
175.074
174.188
174.071
171.528
172.084
171.229
171.111
171.355
170.267
171.758
169.027
170.077
169.367
171.757
168.671
169.836
170.97
169.466
171.14
169.879
167.729
169.392
170.933
171.984
173.797
174.993
175.421
176.12
174.37
175.931
174.925
176.742
173.749
173.699
175.826
177.745
178.522
177.902
178.318
177.369
175.591
175.899
176.203
178.027
179.057
176.887
178.457
179.037
178.522
177.898
176.743
176.902
178.012
176.825
177.006
178.47
177.574
177.69
175.45
176.861
178.545
178.712
178.522
179.661
178.067
178.634
177.111
175.01
175.336
176.046
177.257
175.261
174.562
176.204
173.727
176.255
172.845
173.148
172.858
174.245
174.024
173.626
173.83
173.37
172.658
172.725
173.742
172.221
173.163
172.473
169.731
171.615
171.248
171.245
170.958
172.068
172.636
172.259
172.756
173.132
172.943
175.718
174.681
173.848
174.791
177.442
175
175.798
175.458
175.153
175.064
172.333
173.233
172.602
171.634
169.334
170.893
170.785
171.524
172.833
172.898
174.479
175.494
174.909
173.727
171.028
169.661
172.62
171.281
171.219
169.746
169.414
170.936
173.858
172.184
173.94
174.875
172.707
171.526
171.15
172.122
173.081
172.46
174.069
173.272
172.107
172.86
173
173.665
172.939
172.548
174.981
174.323
171.424
170.907
173.778
172.934
174.598
173.014
176.778
174.556
172.811
171.368
169.616
170.851
172.094
172.474
173.601
174.004
173.575
171.679
168.348
167.844
168.905
168.511
170.099
168.946
169.902
170.156
172.562
172.242
171.503
170.992
172.427
172.032
170.455
170.596
170.201
171.011
169.626
170.433
171.516
171.694
171.523
173.292
172.5
171.473
171.42
171.501
171.724
172.759
172.521
174.383
173.205
174.051
171.32
169.025
168.617
168.986
172.401
174.849
174.599
175.902
172.467
172.173
172.654
171.811
169.094
168.568
169.269
172.312
172.277
171.524
173.526
174.598
173.358
175.257
173.63
171.406
168.855
170.946
171.493
171.175
170.881
171.003
170.584
169.82
168.909
172.362
171.228
172.283
172.201
169.2
169.83
171.232
173.657
170.903
170.353
172.113
170.354
167.964
167.748
169.308
168.498
171.32
169.164
170.359
169.264
170.94
170.046
169.974
171.173
168.29
164.804
166.297
167.745
166.975
167.041
166.829
169.139
168.066
168.157
168.429
166.3
167.092
166.156
165.136
164.428
165.514
164.785
162.216
162.271
160.829
161.09
161.954
161.796
161.171
160.799
162.279
159.347
159.588
158.665
157.816
156.108
156.466
157.493
158.662
158.453
159.853
162.379
162.616
162.567
161.87
164.205
162.375
162.817
161.12
161.111
161.132
160.242
158.944
159.07
158.113
156.394
154.453
156.178
155.574
156.206
155.043
156.442
156.307
158.266
158.997
160.845
162.494
161.586
162.761
163.235
161.256
162.087
163.803
161.659
161.266
161.852
163.037
162.615
163.936
163.093
164.331
162.743
164.68
164.265
166.641
166.825
165.478
164.922
164.633
165.935
166.565
167.26
167.234
167.767
165.529
168.013
168.826
169.161
168.629
169.921
170.19
172.694
168.539
168.742
168.978
166.533
167.888
165.683
166.698
165.811
167.117
167.262
165.967
166.004
166.619
164.762
165.511
167.529
167.341
166.457
164.654
163.508
168.131
165.814
166.71
166.151
168.073
167.005
167.629
166.109
165.3
163.946
163.312
162.231
164.193
162.863
162.678
164.583
163.543
164.741
165.498
165.761
166.513
165.539
167.222
168.048
167.143
168.139
167.169
168.323
168.662
167.867
168.867
169.872
170.152
172.387
172.836
173.743
173.072
173.865
173.829
171.388
171.726
171.318
170.48
168.703
170.193
172.713
171.562
171.631
170.127
174.452
175.704
171.83
173.63
172.924
172.516
171.359
172.338
171.148
170.475
172.682
170.835
169.253
170.107
172.469
171.166
169.149
169.517
167.172
169.071
170.263
170.292
170.468
171.163
169.037
168.668
168.453
170.42
172.508
169.409
170.695
170.596
171.195
171.06
171.826
173.504
173.33
172.487
173.4
170.821
170.537
170.056
168.866
169.795
169.917
170.896
170.105
170.37
170.664
168.37
168.606
168.957
167.706
166.592
169.632
171.879
170.615
168.919
167.518
168.806
167.326
167.253
164.896
164.591
167.341
167.253
167.371
167.845
167.595
167.481
166.299
166.751
167.595
166.856
165.755
168.317
166.235
166.985
165.591
166.174
168.07
166.653
166.778
165.811
167.515
167.607
167.196
168.07
168.946
170.3
169.083
168.794
168.712
170.325
169.86
170.193
169.103
171.457
171.329
172.302
172.003
169.734
169.464
168.367
168.63
167.772
168.239
168.625
168.29
168.738
170.59
170.334
170.683
170.378
171.309
168.913
166.714
168.235
170.274
169.505
169.427
167.184
166.58
167.965
167.976
167.642
169.809
170.017
173.488
173.639
175.304
175.138
173.771
174.762
173.294
171.528
171.869
173.669
173.35
174.745
177.223
175.626
174.774
174.451
173.808
174.674
174.494
173.923
173.362
173.387
173.424
172.157
175.691
175.206
173.59
175.517
174.715
175.24
176.258
176.323
174.77
175.47
175.327
173.714
173.364
171.832
170.382
169.371
171.342
171.578
170.174
172.916
174.406
174.422
172.357
172.336
170.73
174.579
175.925
176.438
174.682
174.122
174.343
171.949
174.405
173.889
174.056
172.505
174.735
174.557
173.419
174.561
173.348
173.741
173.148
172.831
172.243
172.924
172.182
173.195
171.965
172.577
173.758
172.564
173.15
171.051
172.437
172.358
172.282
172.746
175.146
176.271
174.98
174.137
173.547
171.647
173.422
172.753
172.147
171.899
173.311
173.39
173.144
170.342
171.885
170.276
172.729
174.844
175.138
175.877
175.451
176.222
173.366
175.459
173.168
174.416
172.854
172.141
171.717
170.465
170.398
171.16
170.104
169.837
169.218
170.333
166.901
167.103
167.607
169.389
169.085
171.1
171.856
172.086
170.952
169.754
169.565
168.466
168.348
169.157
168.135
167.478
169.093
169.159
169.618
168.813
170.877
170.072
168.478
169.482
168.414
169.451
169.254
170.018
168.954
170.351
167.909
169.979
168.992
169.54
168.944
172.981
171.836
171.815
172.204
172.185
172.779
170.976
171.492
170.784
169.672
168.039
170.639
169.709
167.775
169.203
170.545
173.516
172.678
173.463
173.379
170.76
171.113
170.525
169.85
169.058
168.914
168.514
169.582
170.095
172.433
173.954
173.708
173.874
174.76
176.562
177.299
177.58
176.252
176.71
175.575
177.229
178.096
175.971
176.862
175.944
173.215
175.383
175.04
174.27
174.835
174.552
176.992
173.419
173.498
172.356
176.389
176.033
175.852
177.315
176.102
178.856
179.03
178.327
179.587
175.288
176.162
178.519
177.067
178.7
179.404
179.325
179.185
177.935
177.774
176.314
176.582
174.373
175.048
175.398
174.807
174.207
174.437
173.129
173.175
172.422
173.313
171.842
172.173
170.577
174.031
171.762
170.164
171.291
170.606
171.599
170.015
170.355
168.986
169.137
171.951
173.018
172.144
172.738
173.407
172.088
174.267
173.055
173.172
172.712
171.372
169.832
171.549
173.081
170.8
170.557
170.521
170.853
171.172
167.365
169.034
165.304
164.676
164.332
166.549
169.216
169.038
168.71
170.816
170.9
170.137
170.498
171.13
170.334
169.752
169.818
170.944
170.192
169.894
169.096
174.274
174.738
173.142
173.97
172.916
174.213
173.756
172.433
174.357
176.644
176.557
173.811
173.251
172.577
174.061
174.009
173.989
174.269
175.123
174.763
172.456
173.497
170.609
170.867
172.938
172.662
172.032
171.55
174.077
170.538
172.418
175.111
176.741
175.749
177.525
179.779
179.163
177.578
178.41
177.499
178.631
178.134
175.974
175.997
175.785
175.518
176.91
175.76
174.249
175.111
173.168
175.663
176.112
176.92
176.493
178.029
175.231
178.257
176.721
177.658
179.139
179.783
177.987
176.653
174.639
176.196
177.345
175.443
177.703
176.316
174.85
175.255
175.548
172.495
172.54
171.556
173.448
173.778
172.516
173.55
173.215
172.589
174.259
172.078
172.528
172.054
173.794
172.643
173.001
170.883
172.162
172.781
172.97
172.578
172.799
171.455
172.797
172.68
174.217
173.753
169.956
171.333
169.974
172.188
172.85
172.034
170.646
170.332
170.363
172.195
171.015
170.827
172.43
172.62
172.055
171.385
167.727
169.303
167.902
171.021
170.024
165.96
166.184
168.052
168.519
166.992
167.78
169.233
169.089
170.456
168.781
166.603
165.075
168.151
168.263
169.005
165.173
167.586
168.023
168.059
167.261
166.525
166.527
167.644
166.674
166.473
168.035
167.915
168.259
168.638
168.474
170.114
168.457
167.789
168.476
168.415
169.354
169.516
168.461
170.085
171.205
170.301
169.896
168.575
169.217
168.224
167.474
166.304
166.34
165.835
165.497
165.925
167.074
169.886
166.319
165.349
165.931
166.093
167.02
166.707
165.82
165.965
164.665
161.803
161.737
160.849
162.199
160.373
161.981
160.268
161.236
161.523
163.02
164.139
163.232
166.619
164.602
163.508
162.921
161.633
161.481
160.532
160.201
161.28
161.386
160.272
159.76
161.208
161.017
159.911
161.61
161.051
159.119
157.227
158.075
157.287
156.213
156.973
156.344
156.519
155.77
158.24
157.229
155.316
155.197
156.1
155.816
155.088
157.015
157.108
154.909
156.085
156.069
154.916
154.79
154.991
154.99
155.408
155.488
154.924
154.565
154.531
155.844
155.178
151.66
151.785
152.031
151.693
152.531
151.679
152.661
153.304
154.719
153.872
156.726
154.201
153.163
153.919
154.258
155.022
155.264
156.595
156.979
153.031
154.375
156.208
158.306
158.167
157.182
158.136
159.563
156.66
156.424
156.832
159.444
159.107
158.661
154.334
156.467
157.353
156.403
154.938
155.631
156.686
158.929
158.249
156.044
156.513
157.836
159.565
160.651
162.311
162.098
160.266
160.354
160.836
160.758
161.074
160.653
161.087
161.687
162.455
163.662
164.711
167.55
167.285
167.157
164.359
168.363
165.975
166.235
165.445
166.105
166.461
165.992
166.134
163.799
161.44
161.436
160.53
161.731
160.903
163.843
162.316
164.326
164.739
164.456
166.486
167.479
164.541
166.145
165.829
165.991
165.104
165.038
165.237
162.537
162.613
161.1
161.263
162.007
159.493
161.632
161.728
162.458
161.806
160.444
161.534
163.225
161.73
162.333
162.634
163.493
163.684
161.933
163.42
163.596
162.965
164.75
162.216
163.768
163.086
163.692
166.546
166.891
165.246
163.63
162.036
163.683
164.207
162.986
162.536
163.017
164.186
163.366
161.153
158.097
157.257
157.168
155.86
158.552
161.638
161.269
160.557
157.846
161.535
161.75
159.584
160.474
160.723
159.811
160.768
161.669
161.9
165.232
164.783
163.913
167.417
168.037
168.255
168.535
167.687
165.773
165.578
166.998
166.853
164.639
167.535
167.945
165.689
168.143
166.014
168.552
169.254
169.64
170.387
171.952
171.256
170.246
170.9
171.388
172.85
173.452
174.514
174.179
174.241
174.021
174.083
174.411
172.45
173.287
173.842
175.239
177.24
176.624
175.664
174.662
176.308
176.46
177.365
176.943
176.601
177.615
176.614
177.101
173.981
175.41
177.098
175.207
174.284
175.672
176.664
175.238
176.002
176.127
175.848
174.108
173.136
173.086
173.169
171.991
174.105
174.013
175.585
173.23
172.748
174.397
175.446
173.842
174.926
175.789
173.92
173.804
174.354
176.011
173.25
176.099
175.485
173.625
172.523
172.858
174.941
172.848
173.672
172.276
171.603
170.641
170.993
172
171.056
170.567
169.136
170.302
169.083
168.325
168.737
169.563
167.625
167.294
166.104
164.044
166.589
166.261
167.562
165.466
167.454
164.372
165.29
164.816
162.138
163.178
164.108
162.423
160.633
158.813
160.362
161.357
158.664
160.606
159.195
161.75
162.265
163.193
159.817
159.494
161.006
162.026
161.736
162.865
164.645
163.921
164.3
162.774
163.99
165.493
165.228
167.821
167.5
167.697
166.302
167.508
168.202
166.075
164.916
162.419
161.994
163.118
162.1
163.383
165.271
165.907
166.649
166.057
164.901
165.938
167.077
167.468
165.507
166.165
164.204
163.175
164.602
164.099
163.028
162.051
160.958
164.51
161.741
159.477
158.57
158.503
158.634
159.951
160.878
161.318
160.194
161.969
161.894
161.677
161.807
160.309
159.649
160.515
159.947
162.504
163.196
162.189
163.184
163.851
161.235
164.447
163.533
160.568
158.589
159.57
161.679
163.162
163.946
163.87
160.076
160.348
162.386
164.64
164.605
165.956
165.181
166.706
168.739
168.501
168.339
168.687
167.984
170.216
171.169
169.171
171.558
169.51
169.567
170.955
169.534
170.41
170.103
169.035
168.438
166.69
167.134
170.287
171.376
169.824
167.428
169.932
171.632
169.729
167.573
169.916
167.905
165.446
164.546
166.304
167.221
166.655
165.425
164.417
165.517
164.408
163.66
164.652
165.753
166.04
165.573
163.953
162.376
162.226
162.849
162.057
163.989
162.952
163.046
162.756
163.437
162.495
164.388
165.405
165.943
165.523
166.397
167.842
167.114
163.858
162.1
160.19
161.564
162.936
161.813
160.353
159.101
159.35
159.846
161.562
161.995
161.077
163.744
163.975
162.671
164.948
166.015
166.585
165.417
164.886
164.428
164.696
162.863
164.8
164.632
165.056
167.008
169.26
166.963
166.248
166.76
166.997
165.664
166.174
165.962
165.486
163.814
161.359
161.682
162.58
164.52
162.164
162.519
165.094
164.711
162.896
162.647
161.58
164.784
164.725
168.808
164.164
164.746
163.316
165.033
165.849
163.851
164.79
163.379
162.397
163.465
162.219
162.423
158.734
158.091
157.671
157.325
158.716
157.832
155.193
157.413
154.536
155.222
155.136
153.596
153.716
152.081
152.947
150.744
154.63
152.119
154.75
157.823
157.462
156.922
156.818
156.554
156.17
157.397
156.506
159.833
158.762
158.181
157.719
158.519
156.685
157.207
156.998
155.483
155.966
156.681
160.688
159.456
160.993
160.059
158.732
158.049
158.934
157.483
154.706
156.27
155.629
156.266
156.771
159.072
157.906
157.821
156.776
156.116
156.604
158.436
157.467
157.914
157.888
154.954
156.311
154.502
156.122
153.121
154.256
155.029
153.811
153.343
153.505
153.292
153.995
157.087
157.851
158.46
159.827
160.066
159.813
161.289
160.701
160.611
161.228
162.524
165.476
162.904
162.964
163.97
164.248
162.704
162.978
165.873
165.441
163.22
162.459
162.94
162.764
161.583
161.721
161.824
162.691
163.117
160.667
162.782
160.913
161.251
160.57
163.377
165.114
164.597
168.226
165.72
164.815
161.008
161.513
160.823
159.372
161.086
163.517
162.812
164.896
163.403
163.179
164.36
163.952
163.979
162.862
162.32
162.451
162.668
161.599
162.11
162.999
159.697
160.877
160.636
159.627
162.163
[truncated: 24,033 more rows]
